# Supplementary material for: Hunting promotes spatial reorganization and sexually selected infanticide
Source: Sci Rep. 2017 Mar 23;7:45222. doi: 10.1038/srep45222 (PMC5362984; doi:10.1038/srep45222)
Supplement: Dataset 1 [file srep45222-s2.csv]

GPS or random	hunter-killed male age	neighbor age	hunting intensity	population density	Inside hunter-killed male home range	Period	Year	Hunter-killed male ID	Neighbor ID
1	-0.735572952959405	-0.597740643563218	0.305919022983161	0.620572166969238	1	2 years after	4	9	1
0	-0.735572952959405	-0.597740643563218	0.305919022983161	0.620572166969238	0	2 years after	4	9	1
0	-0.735572952959405	-0.597740643563218	0.305919022983161	0.374605609572545	1	year of hunter-killed male death	2	9	1
1	-0.735572952959405	-0.597740643563218	0.305919022983161	0.374605609572545	0	year of hunter-killed male death	2	9	1
0	-0.735572952959405	-0.597740643563218	0.305919022983161	0.620572166969238	0	2 years after	4	9	1
0	-0.735572952959405	-0.597740643563218	0.305919022983161	0.374605609572545	0	year of hunter-killed male death	2	9	1
0	-0.735572952959405	-0.597740643563218	0.305919022983161	0.374605609572545	1	year of hunter-killed male death	2	9	1
0	-0.735572952959405	-0.597740643563218	0.305919022983161	0.374605609572545	1	year of hunter-killed male death	2	9	1
0	-1.23956168367439	-0.597740643563218	0.767141879981453	0.479164534169723	0	2 years after	4	10	1
0	-0.735572952959405	-0.597740643563218	0.305919022983161	0.620572166969238	0	2 years after	4	9	1
0	-0.735572952959405	-0.597740643563218	0.305919022983161	0.620572166969238	1	2 years after	4	9	1
0	-0.735572952959405	-0.597740643563218	0.305919022983161	0.620572166969238	0	2 years after	4	9	1
1	-0.903569196531066	-0.250915117155483	-0.847138119512569	-1.68730546788938	0	1 year after	4	8	1
0	-0.735572952959405	-0.597740643563218	0.305919022983161	0.620572166969238	1	2 years after	4	9	1
0	-0.903569196531066	-0.250915117155483	-0.847138119512569	-1.77081895417772	1	year of hunter-killed male death	3	8	1
0	-0.735572952959405	-0.597740643563218	0.305919022983161	0.374605609572545	1	year of hunter-killed male death	2	9	1
0	-0.735572952959405	-0.597740643563218	0.305919022983161	0.374605609572545	0	year of hunter-killed male death	2	9	1
0	-0.735572952959405	-0.597740643563218	0.305919022983161	0.620572166969238	1	2 years after	4	9	1
0	-1.23956168367439	-0.597740643563218	0.767141879981453	0.340687332636215	0	1 year after	3	10	1
1	-0.735572952959405	-0.597740643563218	0.305919022983161	0.620572166969238	0	2 years after	4	9	1
1	-0.903569196531066	-0.250915117155483	-0.847138119512569	-1.68730546788938	0	1 year after	4	8	1
1	-0.735572952959405	-0.597740643563218	0.305919022983161	0.374605609572545	0	year of hunter-killed male death	2	9	1
1	-0.735572952959405	-0.597740643563218	0.305919022983161	0.374605609572545	0	year of hunter-killed male death	2	9	1
1	-1.23956168367439	-0.597740643563218	0.767141879981453	0.479164534169723	0	2 years after	4	10	1
1	-0.903569196531066	-0.250915117155483	-0.847138119512569	-1.68730546788938	0	1 year after	4	8	1
0	-0.735572952959405	-0.597740643563218	0.305919022983161	0.620572166969238	0	2 years after	4	9	1
0	-1.23956168367439	-0.597740643563218	0.767141879981453	0.340687332636215	0	1 year after	3	10	1
1	-0.735572952959405	-0.597740643563218	0.305919022983161	0.620572166969238	0	2 years after	4	9	1
1	-1.23956168367439	-0.597740643563218	0.767141879981453	0.479164534169723	0	2 years after	4	10	1
1	-1.23956168367439	-0.597740643563218	0.767141879981453	0.340687332636215	0	1 year after	3	10	1
0	-1.23956168367439	-0.597740643563218	0.767141879981453	0.208390811966424	0	year of hunter-killed male death	2	10	1
0	-0.735572952959405	-0.597740643563218	0.305919022983161	0.620572166969238	1	2 years after	4	9	1
1	-0.735572952959405	-0.597740643563218	0.305919022983161	0.620572166969238	0	2 years after	4	9	1
1	-0.735572952959405	-0.597740643563218	0.305919022983161	0.620572166969238	1	2 years after	4	9	1
1	-0.735572952959405	-0.597740643563218	0.305919022983161	0.374605609572545	0	year of hunter-killed male death	2	9	1
0	-0.735572952959405	-0.597740643563218	0.305919022983161	0.620572166969238	0	2 years after	4	9	1
0	-0.735572952959405	-0.597740643563218	0.305919022983161	0.620572166969238	0	2 years after	4	9	1
1	-0.735572952959405	-0.597740643563218	0.305919022983161	0.620572166969238	0	2 years after	4	9	1
0	-0.735572952959405	-0.597740643563218	0.305919022983161	0.374605609572545	0	year of hunter-killed male death	2	9	1
0	-0.735572952959405	-0.597740643563218	0.305919022983161	0.374605609572545	0	year of hunter-killed male death	2	9	1
1	-0.903569196531066	-0.250915117155483	-0.847138119512569	-1.68730546788938	0	1 year after	4	8	1
1	-0.735572952959405	-0.597740643563218	0.305919022983161	0.620572166969238	0	2 years after	4	9	1
1	-0.735572952959405	-0.597740643563218	0.305919022983161	0.374605609572545	0	year of hunter-killed male death	2	9	1
1	-0.735572952959405	-0.597740643563218	0.305919022983161	0.374605609572545	0	year of hunter-killed male death	2	9	1
1	-1.23956168367439	-0.597740643563218	0.767141879981453	0.340687332636215	0	1 year after	3	10	1
0	-0.735572952959405	-0.597740643563218	0.305919022983161	0.499095747204587	1	1 year after	3	9	1
0	-0.735572952959405	-0.597740643563218	0.305919022983161	0.499095747204587	1	1 year after	3	9	1
0	-0.735572952959405	-0.597740643563218	0.305919022983161	0.499095747204587	1	1 year after	3	9	1
1	-0.735572952959405	-0.597740643563218	0.305919022983161	0.374605609572545	0	year of hunter-killed male death	2	9	1
0	-0.903569196531066	-0.250915117155483	-0.847138119512569	-1.68730546788938	1	1 year after	4	8	1
1	-0.903569196531066	-0.250915117155483	-0.847138119512569	-1.68730546788938	0	1 year after	4	8	1
1	-0.735572952959405	-0.597740643563218	0.305919022983161	0.374605609572545	0	year of hunter-killed male death	2	9	1
1	-0.903569196531066	-0.250915117155483	-0.847138119512569	-1.59961373983735	0	2 years after	-3	8	1
1	-1.23956168367439	-0.597740643563218	0.767141879981453	0.208390811966424	0	year of hunter-killed male death	2	10	1
0	-0.735572952959405	-0.597740643563218	0.305919022983161	0.620572166969238	0	2 years after	4	9	1
1	-0.735572952959405	-0.597740643563218	0.305919022983161	0.374605609572545	0	year of hunter-killed male death	2	9	1
0	-0.735572952959405	-0.597740643563218	0.305919022983161	0.374605609572545	1	year of hunter-killed male death	2	9	1
0	-0.735572952959405	-0.597740643563218	0.305919022983161	0.374605609572545	1	year of hunter-killed male death	2	9	1
1	-0.735572952959405	-0.597740643563218	0.305919022983161	0.620572166969238	1	2 years after	4	9	1
1	1.61637445704384	-0.250915117155483	-0.616526691013423	1.15562530150348	1	1 year after	4	5	1
1	1.61637445704384	-0.250915117155483	-0.616526691013423	1.05050577844678	0	year of hunter-killed male death	3	5	1
1	1.61637445704384	-0.250915117155483	-0.616526691013423	1.05050577844678	0	year of hunter-killed male death	3	5	1
0	-0.735572952959405	-0.597740643563218	0.305919022983161	0.499095747204587	1	1 year after	3	9	1
0	-0.735572952959405	-0.597740643563218	0.305919022983161	0.620572166969238	0	2 years after	4	9	1
1	-0.735572952959405	-0.597740643563218	0.305919022983161	0.620572166969238	1	2 years after	4	9	1
1	-1.23956168367439	-0.597740643563218	0.767141879981453	0.479164534169723	0	2 years after	4	10	1
0	-0.903569196531066	-0.250915117155483	-0.847138119512569	-1.68730546788938	1	1 year after	4	8	1
1	1.61637445704384	-0.250915117155483	-0.616526691013423	1.05050577844678	0	year of hunter-killed male death	3	5	1
1	-0.735572952959405	-0.597740643563218	0.305919022983161	0.620572166969238	0	2 years after	4	9	1
1	-0.735572952959405	-0.597740643563218	0.305919022983161	0.374605609572545	0	year of hunter-killed male death	2	9	1
0	-0.735572952959405	-0.597740643563218	0.305919022983161	0.374605609572545	1	year of hunter-killed male death	2	9	1
0	-0.735572952959405	-0.597740643563218	0.305919022983161	0.620572166969238	0	2 years after	4	9	1
1	-1.23956168367439	-0.597740643563218	0.767141879981453	0.479164534169723	0	2 years after	4	10	1
0	-0.735572952959405	-0.597740643563218	0.305919022983161	0.620572166969238	0	2 years after	4	9	1
0	-0.735572952959405	-0.597740643563218	0.305919022983161	0.620572166969238	0	2 years after	4	9	1
1	-0.735572952959405	-0.597740643563218	0.305919022983161	0.374605609572545	0	year of hunter-killed male death	2	9	1
1	-1.23956168367439	-0.597740643563218	0.767141879981453	0.208390811966424	0	year of hunter-killed male death	2	10	1
1	-0.735572952959405	-0.597740643563218	0.305919022983161	0.374605609572545	1	year of hunter-killed male death	2	9	1
1	-0.735572952959405	-0.597740643563218	0.305919022983161	0.374605609572545	1	year of hunter-killed male death	2	9	1
1	-1.23956168367439	-0.597740643563218	0.767141879981453	0.208390811966424	0	year of hunter-killed male death	2	10	1
1	-1.23956168367439	-0.597740643563218	0.767141879981453	0.208390811966424	0	year of hunter-killed male death	2	10	1
0	-0.735572952959405	-0.597740643563218	0.305919022983161	0.374605609572545	0	year of hunter-killed male death	2	9	1
1	-1.23956168367439	-0.597740643563218	0.767141879981453	0.479164534169723	0	2 years after	4	10	1
1	-0.735572952959405	-0.597740643563218	0.305919022983161	0.374605609572545	1	year of hunter-killed male death	2	9	1
1	-0.735572952959405	-0.597740643563218	0.305919022983161	0.374605609572545	0	year of hunter-killed male death	2	9	1
1	-0.735572952959405	-0.597740643563218	0.305919022983161	0.620572166969238	0	2 years after	4	9	1
0	-0.735572952959405	-0.597740643563218	0.305919022983161	0.374605609572545	1	year of hunter-killed male death	2	9	1
0	-0.735572952959405	-0.597740643563218	0.305919022983161	0.620572166969238	1	2 years after	4	9	1
0	-0.735572952959405	-0.597740643563218	0.305919022983161	0.620572166969238	1	2 years after	4	9	1
1	-0.735572952959405	-0.597740643563218	0.305919022983161	0.620572166969238	0	2 years after	4	9	1
0	-0.735572952959405	-0.597740643563218	0.305919022983161	0.620572166969238	1	2 years after	4	9	1
1	1.61637445704384	-0.250915117155483	-0.616526691013423	1.05050577844678	0	year of hunter-killed male death	3	5	1
0	-0.735572952959405	-0.597740643563218	0.305919022983161	0.620572166969238	1	2 years after	4	9	1
0	-0.735572952959405	-0.597740643563218	0.305919022983161	0.620572166969238	1	2 years after	4	9	1
1	1.61637445704384	-0.250915117155483	-0.616526691013423	1.05050577844678	0	year of hunter-killed male death	3	5	1
0	-0.735572952959405	-0.597740643563218	0.305919022983161	0.620572166969238	1	2 years after	4	9	1
1	-0.735572952959405	-0.597740643563218	0.305919022983161	0.620572166969238	1	2 years after	4	9	1
1	-0.735572952959405	-0.597740643563218	0.305919022983161	0.620572166969238	1	2 years after	4	9	1
1	1.61637445704384	-0.250915117155483	-0.616526691013423	1.15562530150348	0	1 year after	4	5	1
0	-0.735572952959405	-0.597740643563218	0.305919022983161	0.499095747204587	0	1 year after	3	9	1
1	-0.735572952959405	-0.597740643563218	0.305919022983161	0.374605609572545	0	year of hunter-killed male death	2	9	1
1	-0.735572952959405	-0.597740643563218	0.305919022983161	0.620572166969238	0	2 years after	4	9	1
1	1.61637445704384	-0.250915117155483	-0.616526691013423	1.05050577844678	0	year of hunter-killed male death	3	5	1
1	1.61637445704384	-0.250915117155483	-0.616526691013423	1.05050577844678	0	year of hunter-killed male death	3	5	1
1	1.61637445704384	-0.250915117155483	-0.616526691013423	1.05050577844678	0	year of hunter-killed male death	3	5	1
1	1.61637445704384	-0.250915117155483	-0.616526691013423	1.05050577844678	0	year of hunter-killed male death	3	5	1
1	1.61637445704384	-0.250915117155483	-0.616526691013423	1.05050577844678	0	year of hunter-killed male death	3	5	1
1	-0.735572952959405	-0.597740643563218	0.305919022983161	0.374605609572545	0	year of hunter-killed male death	2	9	1
1	1.61637445704384	-0.250915117155483	-0.616526691013423	1.05050577844678	0	year of hunter-killed male death	3	5	1
0	-0.735572952959405	-0.597740643563218	0.305919022983161	0.620572166969238	0	2 years after	4	9	1
0	-0.735572952959405	-0.597740643563218	0.305919022983161	0.620572166969238	0	2 years after	4	9	1
0	-0.735572952959405	-0.597740643563218	0.305919022983161	0.620572166969238	0	2 years after	4	9	1
0	-0.735572952959405	-0.597740643563218	0.305919022983161	0.374605609572545	1	year of hunter-killed male death	2	9	1
0	-0.735572952959405	-0.597740643563218	0.305919022983161	0.620572166969238	1	2 years after	4	9	1
1	1.61637445704384	-0.250915117155483	-0.616526691013423	1.15562530150348	0	1 year after	4	5	1
0	-1.23956168367439	-0.597740643563218	0.767141879981453	0.479164534169723	1	2 years after	4	10	1
1	-1.23956168367439	-0.597740643563218	0.767141879981453	0.479164534169723	0	2 years after	4	10	1
1	-0.735572952959405	-0.597740643563218	0.305919022983161	0.620572166969238	0	2 years after	4	9	1
1	-0.735572952959405	-0.597740643563218	0.305919022983161	0.620572166969238	1	2 years after	4	9	1
1	-0.735572952959405	-0.597740643563218	0.305919022983161	0.374605609572545	1	year of hunter-killed male death	2	9	1
1	-1.23956168367439	-0.597740643563218	0.767141879981453	0.208390811966424	0	year of hunter-killed male death	2	10	1
1	1.61637445704384	-0.250915117155483	-0.616526691013423	1.15562530150348	0	1 year after	4	5	1
0	-0.735572952959405	-0.597740643563218	0.305919022983161	0.620572166969238	0	2 years after	4	9	1
0	-0.735572952959405	-0.597740643563218	0.305919022983161	0.620572166969238	0	2 years after	4	9	1
0	-1.23956168367439	-0.597740643563218	0.767141879981453	0.340687332636215	1	1 year after	3	10	1
0	-0.735572952959405	-0.597740643563218	0.305919022983161	0.374605609572545	1	year of hunter-killed male death	2	9	1
1	-0.735572952959405	-0.597740643563218	0.305919022983161	0.374605609572545	0	year of hunter-killed male death	2	9	1
0	-0.735572952959405	-0.597740643563218	0.305919022983161	0.374605609572545	1	year of hunter-killed male death	2	9	1
0	-0.735572952959405	-0.597740643563218	0.305919022983161	0.499095747204587	0	1 year after	3	9	1
0	-0.735572952959405	-0.597740643563218	0.305919022983161	0.374605609572545	1	year of hunter-killed male death	2	9	1
1	-0.735572952959405	-0.597740643563218	0.305919022983161	0.374605609572545	0	year of hunter-killed male death	2	9	1
1	-0.735572952959405	-0.597740643563218	0.305919022983161	0.374605609572545	0	year of hunter-killed male death	2	9	1
1	1.61637445704384	-0.250915117155483	-0.616526691013423	1.05050577844678	0	year of hunter-killed male death	3	5	1
1	1.61637445704384	-0.250915117155483	-0.616526691013423	1.15562530150348	0	1 year after	4	5	1
0	-0.735572952959405	-0.597740643563218	0.305919022983161	0.620572166969238	1	2 years after	4	9	1
0	-0.735572952959405	-0.597740643563218	0.305919022983161	0.374605609572545	1	year of hunter-killed male death	2	9	1
1	1.61637445704384	-0.250915117155483	-0.616526691013423	1.05050577844678	0	year of hunter-killed male death	3	5	1
1	1.61637445704384	-0.250915117155483	-0.616526691013423	1.05050577844678	0	year of hunter-killed male death	3	5	1
0	1.61637445704384	-0.250915117155483	-0.616526691013423	1.15562530150348	1	1 year after	4	5	1
0	1.61637445704384	-0.250915117155483	-0.616526691013423	1.15562530150348	0	1 year after	4	5	1
1	1.61637445704384	-0.250915117155483	-0.616526691013423	1.15562530150348	0	1 year after	4	5	1
1	-1.23956168367439	-0.597740643563218	0.767141879981453	0.479164534169723	0	2 years after	4	10	1
1	-0.735572952959405	-0.597740643563218	0.305919022983161	0.620572166969238	1	2 years after	4	9	1
1	-0.735572952959405	-0.597740643563218	0.305919022983161	0.620572166969238	0	2 years after	4	9	1
1	-0.735572952959405	-0.597740643563218	0.305919022983161	0.620572166969238	1	2 years after	4	9	1
1	-0.735572952959405	-0.597740643563218	0.305919022983161	0.620572166969238	1	2 years after	4	9	1
0	-0.735572952959405	-0.597740643563218	0.305919022983161	0.374605609572545	1	year of hunter-killed male death	2	9	1
1	-1.23956168367439	-0.597740643563218	0.767141879981453	0.479164534169723	0	2 years after	4	10	1
1	-0.735572952959405	-0.597740643563218	0.305919022983161	0.620572166969238	0	2 years after	4	9	1
1	-0.735572952959405	-0.597740643563218	0.305919022983161	0.620572166969238	0	2 years after	4	9	1
0	-0.735572952959405	-0.597740643563218	0.305919022983161	0.620572166969238	1	2 years after	4	9	1
0	-0.735572952959405	-0.597740643563218	0.305919022983161	0.620572166969238	1	2 years after	4	9	1
1	-1.23956168367439	-0.597740643563218	0.767141879981453	0.340687332636215	0	1 year after	3	10	1
0	-0.735572952959405	-0.597740643563218	0.305919022983161	0.374605609572545	0	year of hunter-killed male death	2	9	1
0	-0.735572952959405	-0.597740643563218	0.305919022983161	0.374605609572545	0	year of hunter-killed male death	2	9	1
1	1.61637445704384	-0.250915117155483	-0.616526691013423	1.24466882328857	0	2 years after	-3	5	1
0	-1.23956168367439	-0.597740643563218	0.767141879981453	0.479164534169723	1	2 years after	4	10	1
1	-1.23956168367439	-0.597740643563218	0.767141879981453	0.479164534169723	0	2 years after	4	10	1
0	-1.23956168367439	-0.597740643563218	0.767141879981453	0.208390811966424	1	year of hunter-killed male death	2	10	1
1	-0.735572952959405	-0.597740643563218	0.305919022983161	0.374605609572545	0	year of hunter-killed male death	2	9	1
1	-0.735572952959405	-0.597740643563218	0.305919022983161	0.374605609572545	0	year of hunter-killed male death	2	9	1
1	-0.735572952959405	-0.597740643563218	0.305919022983161	0.620572166969238	1	2 years after	4	9	1
1	-0.735572952959405	-0.597740643563218	0.305919022983161	0.620572166969238	0	2 years after	4	9	1
0	-1.23956168367439	-0.597740643563218	0.767141879981453	0.340687332636215	0	1 year after	3	10	1
1	-0.735572952959405	-0.597740643563218	0.305919022983161	0.620572166969238	0	2 years after	4	9	1
0	-1.23956168367439	-0.597740643563218	0.767141879981453	0.340687332636215	1	1 year after	3	10	1
1	-1.23956168367439	-0.597740643563218	0.767141879981453	0.479164534169723	0	2 years after	4	10	1
1	-1.23956168367439	-0.597740643563218	0.767141879981453	0.479164534169723	0	2 years after	4	10	1
0	-1.23956168367439	-0.597740643563218	0.767141879981453	0.208390811966424	1	year of hunter-killed male death	2	10	1
1	-1.23956168367439	-0.597740643563218	0.767141879981453	0.479164534169723	0	2 years after	4	10	1
1	-1.23956168367439	-0.597740643563218	0.767141879981453	0.340687332636215	0	1 year after	3	10	1
1	-1.23956168367439	-0.597740643563218	0.767141879981453	0.479164534169723	0	2 years after	4	10	1
0	-0.735572952959405	-0.597740643563218	0.305919022983161	0.620572166969238	0	2 years after	4	9	1
0	-0.735572952959405	-0.597740643563218	0.305919022983161	0.620572166969238	0	2 years after	4	9	1
1	1.61637445704384	-0.250915117155483	-0.616526691013423	1.15562530150348	0	1 year after	4	5	1
1	1.61637445704384	-0.250915117155483	-0.616526691013423	1.05050577844678	0	year of hunter-killed male death	3	5	1
1	1.61637445704384	-0.250915117155483	-0.616526691013423	1.05050577844678	0	year of hunter-killed male death	3	5	1
1	1.61637445704384	-0.250915117155483	-0.616526691013423	1.15562530150348	0	1 year after	4	5	1
0	-0.735572952959405	-0.597740643563218	0.305919022983161	0.374605609572545	1	year of hunter-killed male death	2	9	1
1	-0.735572952959405	-0.597740643563218	0.305919022983161	0.374605609572545	0	year of hunter-killed male death	2	9	1
0	-0.735572952959405	-0.597740643563218	0.305919022983161	0.374605609572545	0	year of hunter-killed male death	2	9	1
1	-0.735572952959405	-0.597740643563218	0.305919022983161	0.620572166969238	0	2 years after	4	9	1
1	-1.23956168367439	-0.597740643563218	0.767141879981453	0.340687332636215	0	1 year after	3	10	1
1	-1.23956168367439	-0.597740643563218	0.767141879981453	0.340687332636215	0	1 year after	3	10	1
1	-1.23956168367439	-0.597740643563218	0.767141879981453	0.479164534169723	0	2 years after	4	10	1
0	-1.23956168367439	-0.597740643563218	0.767141879981453	0.479164534169723	1	2 years after	4	10	1
1	-1.23956168367439	-0.597740643563218	0.767141879981453	0.479164534169723	0	2 years after	4	10	1
1	-0.735572952959405	-0.597740643563218	0.305919022983161	0.620572166969238	1	2 years after	4	9	1
1	-1.23956168367439	-0.597740643563218	0.767141879981453	0.479164534169723	0	2 years after	4	10	1
0	-1.23956168367439	-0.597740643563218	0.767141879981453	0.208390811966424	1	year of hunter-killed male death	2	10	1
1	1.61637445704384	-0.250915117155483	-0.616526691013423	1.05050577844678	0	year of hunter-killed male death	3	5	1
1	1.61637445704384	-0.250915117155483	-0.616526691013423	1.15562530150348	0	1 year after	4	5	1
1	1.61637445704384	-0.250915117155483	-0.616526691013423	1.15562530150348	0	1 year after	4	5	1
1	1.61637445704384	-0.250915117155483	-0.616526691013423	1.05050577844678	0	year of hunter-killed male death	3	5	1
1	1.61637445704384	-0.250915117155483	-0.616526691013423	1.15562530150348	0	1 year after	4	5	1
1	-1.23956168367439	-0.597740643563218	0.767141879981453	0.479164534169723	0	2 years after	4	10	1
1	-1.23956168367439	-0.597740643563218	0.767141879981453	0.479164534169723	0	2 years after	4	10	1
0	-1.23956168367439	-0.597740643563218	0.767141879981453	0.340687332636215	0	1 year after	3	10	1
1	-1.23956168367439	-0.597740643563218	0.767141879981453	0.479164534169723	0	2 years after	4	10	1
0	-1.23956168367439	-0.597740643563218	0.767141879981453	0.340687332636215	0	1 year after	3	10	1
0	-1.23956168367439	-0.597740643563218	0.767141879981453	0.340687332636215	0	1 year after	3	10	1
1	-1.23956168367439	-0.597740643563218	0.767141879981453	0.479164534169723	0	2 years after	4	10	1
0	-1.23956168367439	-0.597740643563218	0.767141879981453	0.340687332636215	0	1 year after	3	10	1
0	-1.23956168367439	-0.597740643563218	0.767141879981453	0.208390811966424	0	year of hunter-killed male death	2	10	1
1	-0.735572952959405	-0.597740643563218	0.305919022983161	0.374605609572545	0	year of hunter-killed male death	2	9	1
1	-0.735572952959405	-0.597740643563218	0.305919022983161	0.620572166969238	0	2 years after	4	9	1
1	-0.735572952959405	-0.597740643563218	0.305919022983161	0.620572166969238	0	2 years after	4	9	1
1	-0.735572952959405	-0.597740643563218	0.305919022983161	0.499095747204587	0	1 year after	3	9	1
1	-0.735572952959405	-0.597740643563218	0.305919022983161	0.499095747204587	0	1 year after	3	9	1
1	-0.735572952959405	-0.597740643563218	0.305919022983161	0.499095747204587	0	1 year after	3	9	1
0	-0.735572952959405	-0.597740643563218	0.305919022983161	0.499095747204587	1	1 year after	3	9	1
1	-0.735572952959405	-0.597740643563218	0.305919022983161	0.374605609572545	0	year of hunter-killed male death	2	9	1
1	-1.23956168367439	-0.597740643563218	0.767141879981453	0.479164534169723	0	2 years after	4	10	1
0	-1.23956168367439	-0.597740643563218	0.767141879981453	0.479164534169723	1	2 years after	4	10	1
1	-0.735572952959405	-0.597740643563218	0.305919022983161	0.499095747204587	0	1 year after	3	9	1
1	-0.735572952959405	-0.597740643563218	0.305919022983161	0.499095747204587	0	1 year after	3	9	1
1	-0.735572952959405	-0.597740643563218	0.305919022983161	0.499095747204587	0	1 year after	3	9	1
0	-0.735572952959405	-0.597740643563218	0.305919022983161	0.620572166969238	1	2 years after	4	9	1
1	-0.735572952959405	-0.597740643563218	0.305919022983161	0.620572166969238	0	2 years after	4	9	1
0	-0.735572952959405	-0.597740643563218	0.305919022983161	0.374605609572545	0	year of hunter-killed male death	2	9	1
0	-0.735572952959405	-0.597740643563218	0.305919022983161	0.620572166969238	0	2 years after	4	9	1
1	-0.735572952959405	-0.597740643563218	0.305919022983161	0.620572166969238	1	2 years after	4	9	1
1	-0.735572952959405	-0.597740643563218	0.305919022983161	0.374605609572545	0	year of hunter-killed male death	2	9	1
0	-0.735572952959405	-0.597740643563218	0.305919022983161	0.499095747204587	1	1 year after	3	9	1
0	-0.735572952959405	-0.597740643563218	0.305919022983161	0.499095747204587	1	1 year after	3	9	1
0	-0.735572952959405	-0.597740643563218	0.305919022983161	0.499095747204587	1	1 year after	3	9	1
0	-0.735572952959405	-0.597740643563218	0.305919022983161	0.499095747204587	1	1 year after	3	9	1
0	-0.735572952959405	-0.597740643563218	0.305919022983161	0.499095747204587	1	1 year after	3	9	1
0	-0.735572952959405	-0.597740643563218	0.305919022983161	0.499095747204587	0	1 year after	3	9	1
0	-0.735572952959405	-0.597740643563218	0.305919022983161	0.499095747204587	0	1 year after	3	9	1
0	-0.735572952959405	-0.597740643563218	0.305919022983161	0.499095747204587	0	1 year after	3	9	1
0	-0.735572952959405	-0.597740643563218	0.305919022983161	0.499095747204587	1	1 year after	3	9	1
0	-0.735572952959405	-0.597740643563218	0.305919022983161	0.499095747204587	1	1 year after	3	9	1
1	-0.735572952959405	-0.597740643563218	0.305919022983161	0.374605609572545	1	year of hunter-killed male death	2	9	1
1	-1.23956168367439	-0.597740643563218	0.767141879981453	0.479164534169723	0	2 years after	4	10	1
0	-1.23956168367439	-0.597740643563218	0.767141879981453	0.479164534169723	1	2 years after	4	10	1
0	-1.23956168367439	-0.597740643563218	0.767141879981453	0.340687332636215	1	1 year after	3	10	1
0	-0.735572952959405	-0.597740643563218	0.305919022983161	0.374605609572545	0	year of hunter-killed male death	2	9	1
0	-0.735572952959405	-0.597740643563218	0.305919022983161	0.374605609572545	1	year of hunter-killed male death	2	9	1
0	-1.23956168367439	-0.597740643563218	0.767141879981453	0.208390811966424	0	year of hunter-killed male death	2	10	1
0	-1.23956168367439	-0.597740643563218	0.767141879981453	0.340687332636215	0	1 year after	3	10	1
1	-1.23956168367439	-0.597740643563218	0.767141879981453	0.479164534169723	0	2 years after	4	10	1
1	-0.735572952959405	-0.597740643563218	0.305919022983161	0.374605609572545	0	year of hunter-killed male death	2	9	1
0	-0.735572952959405	-0.597740643563218	0.305919022983161	0.620572166969238	0	2 years after	4	9	1
1	-0.735572952959405	-0.597740643563218	0.305919022983161	0.374605609572545	1	year of hunter-killed male death	2	9	1
1	-0.735572952959405	-0.597740643563218	0.305919022983161	0.620572166969238	1	2 years after	4	9	1
1	-0.735572952959405	-0.597740643563218	0.305919022983161	0.620572166969238	1	2 years after	4	9	1
1	-0.735572952959405	-0.597740643563218	0.305919022983161	0.620572166969238	1	2 years after	4	9	1
1	-0.735572952959405	-0.597740643563218	0.305919022983161	0.620572166969238	0	2 years after	4	9	1
1	-0.735572952959405	-0.597740643563218	0.305919022983161	0.620572166969238	1	2 years after	4	9	1
1	-0.735572952959405	-0.597740643563218	0.305919022983161	0.499095747204587	0	1 year after	3	9	1
1	-0.735572952959405	-0.597740643563218	0.305919022983161	0.374605609572545	0	year of hunter-killed male death	2	9	1
0	-0.735572952959405	-0.597740643563218	0.305919022983161	0.620572166969238	0	2 years after	4	9	1
1	-0.735572952959405	-0.597740643563218	0.305919022983161	0.499095747204587	0	1 year after	3	9	1
0	-0.735572952959405	-0.597740643563218	0.305919022983161	0.620572166969238	1	2 years after	4	9	1
0	-0.735572952959405	-0.597740643563218	0.305919022983161	0.620572166969238	0	2 years after	4	9	1
0	-0.735572952959405	-0.597740643563218	0.305919022983161	0.374605609572545	1	year of hunter-killed male death	2	9	1
0	-0.735572952959405	-0.597740643563218	0.305919022983161	0.374605609572545	1	year of hunter-killed male death	2	9	1
0	-0.735572952959405	-0.597740643563218	0.305919022983161	0.374605609572545	0	year of hunter-killed male death	2	9	1
0	-0.735572952959405	-0.597740643563218	0.305919022983161	0.620572166969238	1	2 years after	4	9	1
0	-0.735572952959405	-0.597740643563218	0.305919022983161	0.620572166969238	1	2 years after	4	9	1
0	-0.735572952959405	-0.597740643563218	0.305919022983161	0.620572166969238	1	2 years after	4	9	1
0	-0.735572952959405	-0.597740643563218	0.305919022983161	0.620572166969238	1	2 years after	4	9	1
0	-0.735572952959405	-0.597740643563218	0.305919022983161	0.620572166969238	1	2 years after	4	9	1
1	-0.735572952959405	-0.597740643563218	0.305919022983161	0.374605609572545	0	year of hunter-killed male death	2	9	1
0	-0.735572952959405	-0.597740643563218	0.305919022983161	0.620572166969238	1	2 years after	4	9	1
1	-0.735572952959405	-0.597740643563218	0.305919022983161	0.374605609572545	0	year of hunter-killed male death	2	9	1
1	-0.735572952959405	-0.597740643563218	0.305919022983161	0.374605609572545	0	year of hunter-killed male death	2	9	1
0	-0.735572952959405	-0.597740643563218	0.305919022983161	0.620572166969238	1	2 years after	4	9	1
0	-0.735572952959405	-0.597740643563218	0.305919022983161	0.620572166969238	1	2 years after	4	9	1
0	-0.735572952959405	-0.597740643563218	0.305919022983161	0.620572166969238	0	2 years after	4	9	1
0	-0.735572952959405	-0.597740643563218	0.305919022983161	0.374605609572545	1	year of hunter-killed male death	2	9	1
0	-0.735572952959405	-0.597740643563218	0.305919022983161	0.374605609572545	1	year of hunter-killed male death	2	9	1
0	-0.735572952959405	-0.597740643563218	0.305919022983161	0.374605609572545	0	year of hunter-killed male death	2	9	1
0	-0.735572952959405	-0.597740643563218	0.305919022983161	0.374605609572545	1	year of hunter-killed male death	2	9	1
1	-1.23956168367439	-0.597740643563218	0.767141879981453	0.340687332636215	0	1 year after	3	10	1
0	-0.735572952959405	-0.597740643563218	0.305919022983161	0.374605609572545	1	year of hunter-killed male death	2	9	1
0	-0.735572952959405	-0.597740643563218	0.305919022983161	0.374605609572545	1	year of hunter-killed male death	2	9	1
1	-0.735572952959405	-0.597740643563218	0.305919022983161	0.620572166969238	0	2 years after	4	9	1
0	-0.735572952959405	-0.597740643563218	0.305919022983161	0.620572166969238	1	2 years after	4	9	1
0	-0.735572952959405	-0.597740643563218	0.305919022983161	0.620572166969238	1	2 years after	4	9	1
0	-0.735572952959405	-0.597740643563218	0.305919022983161	0.620572166969238	0	2 years after	4	9	1
0	-0.735572952959405	-0.597740643563218	0.305919022983161	0.620572166969238	0	2 years after	4	9	1
0	-1.23956168367439	-0.597740643563218	0.767141879981453	0.208390811966424	0	year of hunter-killed male death	2	10	1
0	-0.735572952959405	-0.597740643563218	0.305919022983161	0.620572166969238	0	2 years after	4	9	1
0	-0.735572952959405	-0.597740643563218	0.305919022983161	0.620572166969238	1	2 years after	4	9	1
1	-0.735572952959405	-0.597740643563218	0.305919022983161	0.374605609572545	0	year of hunter-killed male death	2	9	1
0	-0.735572952959405	-0.597740643563218	0.305919022983161	0.620572166969238	1	2 years after	4	9	1
0	-0.735572952959405	-0.597740643563218	0.305919022983161	0.620572166969238	1	2 years after	4	9	1
0	-0.735572952959405	-0.597740643563218	0.305919022983161	0.374605609572545	0	year of hunter-killed male death	2	9	1
1	-0.735572952959405	-0.597740643563218	0.305919022983161	0.620572166969238	0	2 years after	4	9	1
0	-0.735572952959405	-0.597740643563218	0.305919022983161	0.620572166969238	0	2 years after	4	9	1
0	-0.735572952959405	-0.597740643563218	0.305919022983161	0.620572166969238	1	2 years after	4	9	1
0	-0.735572952959405	-0.597740643563218	0.305919022983161	0.620572166969238	1	2 years after	4	9	1
1	-0.735572952959405	-0.597740643563218	0.305919022983161	0.374605609572545	0	year of hunter-killed male death	2	9	1
0	-0.735572952959405	-0.597740643563218	0.305919022983161	0.499095747204587	0	1 year after	3	9	1
0	-0.735572952959405	-0.597740643563218	0.305919022983161	0.499095747204587	0	1 year after	3	9	1
0	-0.735572952959405	-0.597740643563218	0.305919022983161	0.499095747204587	0	1 year after	3	9	1
0	-0.735572952959405	-0.597740643563218	0.305919022983161	0.499095747204587	1	1 year after	3	9	1
1	-0.735572952959405	-0.597740643563218	0.305919022983161	0.374605609572545	0	year of hunter-killed male death	2	9	1
1	-0.735572952959405	-0.597740643563218	0.305919022983161	0.374605609572545	0	year of hunter-killed male death	2	9	1
1	-0.735572952959405	-0.597740643563218	0.305919022983161	0.374605609572545	0	year of hunter-killed male death	2	9	1
0	-0.735572952959405	-0.597740643563218	0.305919022983161	0.499095747204587	0	1 year after	3	9	1
0	-0.735572952959405	-0.597740643563218	0.305919022983161	0.374605609572545	1	year of hunter-killed male death	2	9	1
0	-0.735572952959405	-0.597740643563218	0.305919022983161	0.620572166969238	1	2 years after	4	9	1
1	-0.735572952959405	-0.597740643563218	0.305919022983161	0.620572166969238	1	2 years after	4	9	1
1	-0.735572952959405	-0.597740643563218	0.305919022983161	0.374605609572545	0	year of hunter-killed male death	2	9	1
0	-0.735572952959405	-0.597740643563218	0.305919022983161	0.374605609572545	1	year of hunter-killed male death	2	9	1
0	-0.735572952959405	-0.597740643563218	0.305919022983161	0.620572166969238	1	2 years after	4	9	1
1	-0.735572952959405	-0.597740643563218	0.305919022983161	0.374605609572545	0	year of hunter-killed male death	2	9	1
0	-0.735572952959405	-0.597740643563218	0.305919022983161	0.620572166969238	1	2 years after	4	9	1
0	-0.735572952959405	-0.597740643563218	0.305919022983161	0.620572166969238	1	2 years after	4	9	1
0	-0.735572952959405	-0.597740643563218	0.305919022983161	0.620572166969238	0	2 years after	4	9	1
0	-0.735572952959405	-0.597740643563218	0.305919022983161	0.620572166969238	0	2 years after	4	9	1
1	-0.735572952959405	-0.597740643563218	0.305919022983161	0.374605609572545	0	year of hunter-killed male death	2	9	1
0	-0.735572952959405	-0.597740643563218	0.305919022983161	0.374605609572545	0	year of hunter-killed male death	2	9	1
0	-0.735572952959405	-0.597740643563218	0.305919022983161	0.620572166969238	1	2 years after	4	9	1
0	-0.735572952959405	-0.597740643563218	0.305919022983161	0.374605609572545	1	year of hunter-killed male death	2	9	1
1	-0.735572952959405	-0.597740643563218	0.305919022983161	0.374605609572545	0	year of hunter-killed male death	2	9	1
0	-0.735572952959405	-0.597740643563218	0.305919022983161	0.620572166969238	1	2 years after	4	9	1
0	-0.735572952959405	-0.597740643563218	0.305919022983161	0.374605609572545	0	year of hunter-killed male death	2	9	1
1	-0.735572952959405	-0.597740643563218	0.305919022983161	0.620572166969238	0	2 years after	4	9	1
1	-0.735572952959405	-0.597740643563218	0.305919022983161	0.620572166969238	0	2 years after	4	9	1
0	-0.735572952959405	-0.597740643563218	0.305919022983161	0.374605609572545	1	year of hunter-killed male death	2	9	1
0	-0.735572952959405	-0.597740643563218	0.305919022983161	0.620572166969238	1	2 years after	4	9	1
1	-0.735572952959405	-0.597740643563218	0.305919022983161	0.499095747204587	0	1 year after	3	9	1
1	-0.735572952959405	-0.597740643563218	0.305919022983161	0.620572166969238	0	2 years after	4	9	1
0	-0.735572952959405	-0.597740643563218	0.305919022983161	0.620572166969238	0	2 years after	4	9	1
1	-0.735572952959405	-0.597740643563218	0.305919022983161	0.374605609572545	0	year of hunter-killed male death	2	9	1
0	-0.735572952959405	-0.597740643563218	0.305919022983161	0.374605609572545	1	year of hunter-killed male death	2	9	1
1	-0.735572952959405	-0.597740643563218	0.305919022983161	0.374605609572545	0	year of hunter-killed male death	2	9	1
1	-0.735572952959405	-0.597740643563218	0.305919022983161	0.374605609572545	0	year of hunter-killed male death	2	9	1
1	-0.735572952959405	-0.597740643563218	0.305919022983161	0.374605609572545	0	year of hunter-killed male death	2	9	1
0	-0.735572952959405	-0.597740643563218	0.305919022983161	0.374605609572545	1	year of hunter-killed male death	2	9	1
0	-0.735572952959405	-0.597740643563218	0.305919022983161	0.374605609572545	1	year of hunter-killed male death	2	9	1
0	-0.735572952959405	-0.597740643563218	0.305919022983161	0.499095747204587	1	1 year after	3	9	1
0	-0.735572952959405	-0.597740643563218	0.305919022983161	0.499095747204587	1	1 year after	3	9	1
0	-0.735572952959405	-0.597740643563218	0.305919022983161	0.374605609572545	0	year of hunter-killed male death	2	9	1
0	-0.735572952959405	-0.597740643563218	0.305919022983161	0.374605609572545	0	year of hunter-killed male death	2	9	1
0	-0.735572952959405	-0.597740643563218	0.305919022983161	0.374605609572545	0	year of hunter-killed male death	2	9	1
1	-0.735572952959405	-0.597740643563218	0.305919022983161	0.374605609572545	0	year of hunter-killed male death	2	9	1
1	-0.735572952959405	-0.597740643563218	0.305919022983161	0.374605609572545	0	year of hunter-killed male death	2	9	1
0	-0.735572952959405	-0.597740643563218	0.305919022983161	0.374605609572545	1	year of hunter-killed male death	2	9	1
0	-1.23956168367439	-0.597740643563218	0.767141879981453	0.479164534169723	1	2 years after	4	10	1
0	-1.23956168367439	-0.597740643563218	0.767141879981453	0.479164534169723	0	2 years after	4	10	1
0	-1.23956168367439	-0.597740643563218	0.767141879981453	0.479164534169723	0	2 years after	4	10	1
1	-1.23956168367439	-0.597740643563218	0.767141879981453	0.479164534169723	0	2 years after	4	10	1
0	-1.23956168367439	-0.597740643563218	0.767141879981453	0.479164534169723	0	2 years after	4	10	1
1	-1.23956168367439	-0.597740643563218	0.767141879981453	0.479164534169723	0	2 years after	4	10	1
0	-1.23956168367439	-0.597740643563218	0.767141879981453	0.479164534169723	0	2 years after	4	10	1
1	-1.23956168367439	-0.597740643563218	0.767141879981453	0.479164534169723	0	2 years after	4	10	1
0	-1.23956168367439	-0.597740643563218	0.767141879981453	0.340687332636215	0	1 year after	3	10	1
0	-1.23956168367439	-0.597740643563218	0.767141879981453	0.340687332636215	0	1 year after	3	10	1
1	-1.23956168367439	-0.597740643563218	0.767141879981453	0.340687332636215	0	1 year after	3	10	1
0	-0.735572952959405	-0.597740643563218	0.305919022983161	0.374605609572545	1	year of hunter-killed male death	2	9	1
0	-0.735572952959405	-0.597740643563218	0.305919022983161	0.499095747204587	1	1 year after	3	9	1
0	-0.735572952959405	-0.597740643563218	0.305919022983161	0.374605609572545	0	year of hunter-killed male death	2	9	1
1	-1.23956168367439	-0.597740643563218	0.767141879981453	0.208390811966424	0	year of hunter-killed male death	2	10	1
0	-0.735572952959405	-0.597740643563218	0.305919022983161	0.620572166969238	1	2 years after	4	9	1
1	-0.735572952959405	-0.597740643563218	0.305919022983161	0.374605609572545	0	year of hunter-killed male death	2	9	1
0	-0.735572952959405	-0.597740643563218	0.305919022983161	0.374605609572545	1	year of hunter-killed male death	2	9	1
0	-0.735572952959405	-0.597740643563218	0.305919022983161	0.374605609572545	1	year of hunter-killed male death	2	9	1
1	-0.735572952959405	-0.597740643563218	0.305919022983161	0.374605609572545	0	year of hunter-killed male death	2	9	1
0	-0.735572952959405	-0.597740643563218	0.305919022983161	0.620572166969238	0	2 years after	4	9	1
1	-0.735572952959405	-0.597740643563218	0.305919022983161	0.620572166969238	0	2 years after	4	9	1
1	-0.735572952959405	-0.597740643563218	0.305919022983161	0.620572166969238	1	2 years after	4	9	1
1	1.61637445704384	-0.250915117155483	-0.616526691013423	1.15562530150348	0	1 year after	4	5	1
1	1.61637445704384	-0.250915117155483	-0.616526691013423	1.15562530150348	0	1 year after	4	5	1
1	1.61637445704384	-0.250915117155483	-0.616526691013423	1.15562530150348	0	1 year after	4	5	1
1	1.61637445704384	-0.250915117155483	-0.616526691013423	1.15562530150348	0	1 year after	4	5	1
1	1.61637445704384	-0.250915117155483	-0.616526691013423	1.15562530150348	0	1 year after	4	5	1
1	1.61637445704384	-0.250915117155483	-0.616526691013423	1.15562530150348	0	1 year after	4	5	1
1	1.61637445704384	-0.250915117155483	-0.616526691013423	1.15562530150348	0	1 year after	4	5	1
1	1.61637445704384	-0.250915117155483	-0.616526691013423	1.15562530150348	0	1 year after	4	5	1
1	1.61637445704384	-0.250915117155483	-0.616526691013423	1.15562530150348	0	1 year after	4	5	1
0	-0.735572952959405	-0.597740643563218	0.305919022983161	0.499095747204587	1	1 year after	3	9	1
0	-0.735572952959405	-0.597740643563218	0.305919022983161	0.499095747204587	1	1 year after	3	9	1
0	-0.735572952959405	-0.597740643563218	0.305919022983161	0.620572166969238	1	2 years after	4	9	1
0	-0.735572952959405	-0.597740643563218	0.305919022983161	0.620572166969238	1	2 years after	4	9	1
0	-0.735572952959405	-0.597740643563218	0.305919022983161	0.620572166969238	0	2 years after	4	9	1
1	-0.735572952959405	-0.597740643563218	0.305919022983161	0.620572166969238	0	2 years after	4	9	1
1	-0.735572952959405	-0.597740643563218	0.305919022983161	0.620572166969238	0	2 years after	4	9	1
1	-0.735572952959405	-0.597740643563218	0.305919022983161	0.620572166969238	0	2 years after	4	9	1
1	-0.735572952959405	-0.597740643563218	0.305919022983161	0.620572166969238	0	2 years after	4	9	1
1	-0.735572952959405	-0.597740643563218	0.305919022983161	0.620572166969238	0	2 years after	4	9	1
1	-0.735572952959405	-0.597740643563218	0.305919022983161	0.620572166969238	0	2 years after	4	9	1
1	-0.735572952959405	-0.597740643563218	0.305919022983161	0.374605609572545	0	year of hunter-killed male death	2	9	1
0	-0.735572952959405	-0.597740643563218	0.305919022983161	0.374605609572545	0	year of hunter-killed male death	2	9	1
1	-0.735572952959405	-0.597740643563218	0.305919022983161	0.620572166969238	0	2 years after	4	9	1
1	-0.735572952959405	-0.597740643563218	0.305919022983161	0.374605609572545	0	year of hunter-killed male death	2	9	1
1	-0.735572952959405	-0.597740643563218	0.305919022983161	0.374605609572545	0	year of hunter-killed male death	2	9	1
1	-0.735572952959405	-0.597740643563218	0.305919022983161	0.374605609572545	0	year of hunter-killed male death	2	9	1
1	-0.735572952959405	-0.597740643563218	0.305919022983161	0.620572166969238	0	2 years after	4	9	1
1	-0.735572952959405	-0.597740643563218	0.305919022983161	0.620572166969238	0	2 years after	4	9	1
0	-0.735572952959405	-0.597740643563218	0.305919022983161	0.499095747204587	1	1 year after	3	9	1
1	-0.735572952959405	-0.597740643563218	0.305919022983161	0.374605609572545	0	year of hunter-killed male death	2	9	1
0	-0.735572952959405	-0.597740643563218	0.305919022983161	0.620572166969238	1	2 years after	4	9	1
0	-0.735572952959405	-0.597740643563218	0.305919022983161	0.620572166969238	1	2 years after	4	9	1
0	-0.735572952959405	-0.597740643563218	0.305919022983161	0.620572166969238	1	2 years after	4	9	1
0	-0.735572952959405	-0.597740643563218	0.305919022983161	0.620572166969238	1	2 years after	4	9	1
0	-0.735572952959405	-0.597740643563218	0.305919022983161	0.620572166969238	1	2 years after	4	9	1
0	-0.735572952959405	-0.597740643563218	0.305919022983161	0.499095747204587	1	1 year after	3	9	1
0	-0.735572952959405	-0.597740643563218	0.305919022983161	0.620572166969238	1	2 years after	4	9	1
0	-0.735572952959405	-0.597740643563218	0.305919022983161	0.620572166969238	1	2 years after	4	9	1
0	-0.735572952959405	-0.597740643563218	0.305919022983161	0.620572166969238	1	2 years after	4	9	1
0	-0.735572952959405	-0.597740643563218	0.305919022983161	0.374605609572545	0	year of hunter-killed male death	2	9	1
0	-0.735572952959405	-0.597740643563218	0.305919022983161	0.374605609572545	1	year of hunter-killed male death	2	9	1
1	-0.735572952959405	-0.597740643563218	0.305919022983161	0.374605609572545	0	year of hunter-killed male death	2	9	1
1	-0.735572952959405	-0.597740643563218	0.305919022983161	0.374605609572545	1	year of hunter-killed male death	2	9	1
1	-0.735572952959405	-0.597740643563218	0.305919022983161	0.374605609572545	1	year of hunter-killed male death	2	9	1
1	-0.735572952959405	-0.597740643563218	0.305919022983161	0.620572166969238	0	2 years after	4	9	1
1	-0.735572952959405	-0.597740643563218	0.305919022983161	0.620572166969238	0	2 years after	4	9	1
1	-0.735572952959405	-0.597740643563218	0.305919022983161	0.620572166969238	0	2 years after	4	9	1
1	-0.735572952959405	-0.597740643563218	0.305919022983161	0.620572166969238	0	2 years after	4	9	1
0	-0.735572952959405	-0.597740643563218	0.305919022983161	0.620572166969238	1	2 years after	4	9	1
1	-0.735572952959405	-0.597740643563218	0.305919022983161	0.620572166969238	0	2 years after	4	9	1
0	-0.735572952959405	-0.597740643563218	0.305919022983161	0.620572166969238	1	2 years after	4	9	1
0	-0.735572952959405	-0.597740643563218	0.305919022983161	0.620572166969238	0	2 years after	4	9	1
0	-0.735572952959405	-0.597740643563218	0.305919022983161	0.620572166969238	1	2 years after	4	9	1
0	-0.735572952959405	-0.597740643563218	0.305919022983161	0.620572166969238	1	2 years after	4	9	1
0	-0.735572952959405	-0.597740643563218	0.305919022983161	0.620572166969238	0	2 years after	4	9	1
0	-0.735572952959405	-0.597740643563218	0.305919022983161	0.620572166969238	0	2 years after	4	9	1
0	-0.735572952959405	-0.597740643563218	0.305919022983161	0.620572166969238	0	2 years after	4	9	1
0	-0.735572952959405	-0.597740643563218	0.305919022983161	0.620572166969238	1	2 years after	4	9	1
1	-0.735572952959405	-0.597740643563218	0.305919022983161	0.374605609572545	0	year of hunter-killed male death	2	9	1
0	-0.735572952959405	-0.597740643563218	0.305919022983161	0.374605609572545	1	year of hunter-killed male death	2	9	1
0	-0.735572952959405	-0.597740643563218	0.305919022983161	0.374605609572545	1	year of hunter-killed male death	2	9	1
1	-0.735572952959405	-0.597740643563218	0.305919022983161	0.374605609572545	0	year of hunter-killed male death	2	9	1
0	-0.735572952959405	-0.597740643563218	0.305919022983161	0.620572166969238	0	2 years after	4	9	1
1	-0.735572952959405	-0.597740643563218	0.305919022983161	0.374605609572545	0	year of hunter-killed male death	2	9	1
0	-0.735572952959405	-0.597740643563218	0.305919022983161	0.374605609572545	1	year of hunter-killed male death	2	9	1
0	-0.735572952959405	-0.597740643563218	0.305919022983161	0.620572166969238	1	2 years after	4	9	1
1	-0.735572952959405	-0.597740643563218	0.305919022983161	0.374605609572545	0	year of hunter-killed male death	2	9	1
1	-0.735572952959405	-0.597740643563218	0.305919022983161	0.374605609572545	0	year of hunter-killed male death	2	9	1
1	-0.735572952959405	-0.597740643563218	0.305919022983161	0.374605609572545	1	year of hunter-killed male death	2	9	1
1	-0.735572952959405	-0.597740643563218	0.305919022983161	0.374605609572545	0	year of hunter-killed male death	2	9	1
1	-0.735572952959405	-0.597740643563218	0.305919022983161	0.374605609572545	0	year of hunter-killed male death	2	9	1
0	-0.735572952959405	-0.597740643563218	0.305919022983161	0.620572166969238	0	2 years after	4	9	1
0	-0.735572952959405	-0.597740643563218	0.305919022983161	0.620572166969238	0	2 years after	4	9	1
0	-0.735572952959405	-0.597740643563218	0.305919022983161	0.374605609572545	1	year of hunter-killed male death	2	9	1
1	-0.735572952959405	-0.597740643563218	0.305919022983161	0.374605609572545	0	year of hunter-killed male death	2	9	1
1	-0.735572952959405	-0.597740643563218	0.305919022983161	0.374605609572545	0	year of hunter-killed male death	2	9	1
0	-0.735572952959405	-0.597740643563218	0.305919022983161	0.374605609572545	1	year of hunter-killed male death	2	9	1
0	-0.735572952959405	-0.597740643563218	0.305919022983161	0.374605609572545	0	year of hunter-killed male death	2	9	1
0	-0.735572952959405	-0.597740643563218	0.305919022983161	0.620572166969238	0	2 years after	4	9	1
0	-0.735572952959405	-0.597740643563218	0.305919022983161	0.374605609572545	0	year of hunter-killed male death	2	9	1
0	-0.735572952959405	-0.597740643563218	0.305919022983161	0.374605609572545	0	year of hunter-killed male death	2	9	1
0	-0.735572952959405	-0.597740643563218	0.305919022983161	0.499095747204587	1	1 year after	3	9	1
1	-0.735572952959405	-0.597740643563218	0.305919022983161	0.374605609572545	0	year of hunter-killed male death	2	9	1
0	-0.735572952959405	-0.597740643563218	0.305919022983161	0.499095747204587	1	1 year after	3	9	1
0	-0.735572952959405	-0.597740643563218	0.305919022983161	0.620572166969238	1	2 years after	4	9	1
0	-0.735572952959405	-0.597740643563218	0.305919022983161	0.620572166969238	1	2 years after	4	9	1
0	-0.735572952959405	-0.597740643563218	0.305919022983161	0.620572166969238	1	2 years after	4	9	1
0	-0.735572952959405	-0.597740643563218	0.305919022983161	0.620572166969238	0	2 years after	4	9	1
1	-0.735572952959405	-0.597740643563218	0.305919022983161	0.374605609572545	0	year of hunter-killed male death	2	9	1
0	-0.735572952959405	-0.597740643563218	0.305919022983161	0.620572166969238	1	2 years after	4	9	1
1	-0.735572952959405	-0.597740643563218	0.305919022983161	0.374605609572545	0	year of hunter-killed male death	2	9	1
1	-0.735572952959405	-0.597740643563218	0.305919022983161	0.374605609572545	0	year of hunter-killed male death	2	9	1
1	-0.735572952959405	-0.597740643563218	0.305919022983161	0.374605609572545	0	year of hunter-killed male death	2	9	1
1	-0.735572952959405	-0.597740643563218	0.305919022983161	0.374605609572545	0	year of hunter-killed male death	2	9	1
0	-0.735572952959405	-0.597740643563218	0.305919022983161	0.499095747204587	1	1 year after	3	9	1
0	-0.735572952959405	-0.597740643563218	0.305919022983161	0.499095747204587	1	1 year after	3	9	1
1	-0.735572952959405	-0.597740643563218	0.305919022983161	0.374605609572545	0	year of hunter-killed male death	2	9	1
1	-1.23956168367439	-0.597740643563218	0.767141879981453	0.208390811966424	0	year of hunter-killed male death	2	10	1
0	-0.735572952959405	-0.597740643563218	0.305919022983161	0.620572166969238	1	2 years after	4	9	1
0	-0.735572952959405	-0.597740643563218	0.305919022983161	0.620572166969238	0	2 years after	4	9	1
0	-0.735572952959405	-0.597740643563218	0.305919022983161	0.620572166969238	0	2 years after	4	9	1
0	-0.735572952959405	-0.597740643563218	0.305919022983161	0.620572166969238	1	2 years after	4	9	1
0	-0.735572952959405	-0.597740643563218	0.305919022983161	0.620572166969238	1	2 years after	4	9	1
0	-0.735572952959405	-0.597740643563218	0.305919022983161	0.620572166969238	1	2 years after	4	9	1
0	-0.735572952959405	-0.597740643563218	0.305919022983161	0.620572166969238	0	2 years after	4	9	1
1	-0.735572952959405	-0.597740643563218	0.305919022983161	0.620572166969238	0	2 years after	4	9	1
1	-0.735572952959405	-0.597740643563218	0.305919022983161	0.620572166969238	0	2 years after	4	9	1
0	-0.735572952959405	-0.597740643563218	0.305919022983161	0.499095747204587	0	1 year after	3	9	1
0	-0.735572952959405	-0.597740643563218	0.305919022983161	0.499095747204587	1	1 year after	3	9	1
1	-1.23956168367439	-0.597740643563218	0.767141879981453	0.208390811966424	0	year of hunter-killed male death	2	10	1
1	-1.23956168367439	-0.597740643563218	0.767141879981453	0.208390811966424	0	year of hunter-killed male death	2	10	1
0	-1.23956168367439	-0.597740643563218	0.767141879981453	0.208390811966424	0	year of hunter-killed male death	2	10	1
0	-1.23956168367439	-0.597740643563218	0.767141879981453	0.208390811966424	0	year of hunter-killed male death	2	10	1
1	-1.23956168367439	-0.597740643563218	0.767141879981453	0.208390811966424	0	year of hunter-killed male death	2	10	1
1	-1.23956168367439	-0.597740643563218	0.767141879981453	0.208390811966424	0	year of hunter-killed male death	2	10	1
0	-1.23956168367439	-0.597740643563218	0.767141879981453	0.208390811966424	0	year of hunter-killed male death	2	10	1
1	-1.23956168367439	-0.597740643563218	0.767141879981453	0.479164534169723	0	2 years after	4	10	1
1	-1.23956168367439	-0.597740643563218	0.767141879981453	0.479164534169723	0	2 years after	4	10	1
1	-1.23956168367439	-0.597740643563218	0.767141879981453	0.479164534169723	0	2 years after	4	10	1
1	-1.23956168367439	-0.597740643563218	0.767141879981453	0.479164534169723	0	2 years after	4	10	1
1	-1.23956168367439	-0.597740643563218	0.767141879981453	0.479164534169723	0	2 years after	4	10	1
0	-1.23956168367439	-0.597740643563218	0.767141879981453	0.479164534169723	0	2 years after	4	10	1
0	-1.23956168367439	-0.597740643563218	0.767141879981453	0.479164534169723	1	2 years after	4	10	1
1	-1.23956168367439	-0.597740643563218	0.767141879981453	0.208390811966424	0	year of hunter-killed male death	2	10	1
1	-1.23956168367439	-0.597740643563218	0.767141879981453	0.208390811966424	0	year of hunter-killed male death	2	10	1
1	-1.23956168367439	-0.597740643563218	0.767141879981453	0.208390811966424	0	year of hunter-killed male death	2	10	1
0	-1.23956168367439	-0.597740643563218	0.767141879981453	0.479164534169723	1	2 years after	4	10	1
0	-1.23956168367439	-0.597740643563218	0.767141879981453	0.479164534169723	0	2 years after	4	10	1
1	-1.23956168367439	-0.597740643563218	0.767141879981453	0.208390811966424	0	year of hunter-killed male death	2	10	1
0	-1.23956168367439	-0.597740643563218	0.767141879981453	0.340687332636215	0	1 year after	3	10	1
0	-1.23956168367439	-0.597740643563218	0.767141879981453	0.340687332636215	1	1 year after	3	10	1
0	-1.23956168367439	-0.597740643563218	0.767141879981453	0.340687332636215	0	1 year after	3	10	1
0	-1.23956168367439	-0.597740643563218	0.767141879981453	0.479164534169723	0	2 years after	4	10	1
1	-1.23956168367439	-0.597740643563218	0.767141879981453	0.208390811966424	0	year of hunter-killed male death	2	10	1
1	-1.23956168367439	-0.597740643563218	0.767141879981453	0.208390811966424	0	year of hunter-killed male death	2	10	1
1	-1.23956168367439	-0.597740643563218	0.767141879981453	0.208390811966424	0	year of hunter-killed male death	2	10	1
1	-1.23956168367439	-0.597740643563218	0.767141879981453	0.208390811966424	0	year of hunter-killed male death	2	10	1
1	-1.23956168367439	-0.597740643563218	0.767141879981453	0.479164534169723	0	2 years after	4	10	1
1	-1.23956168367439	-0.597740643563218	0.767141879981453	0.479164534169723	0	2 years after	4	10	1
1	1.61637445704384	-0.250915117155483	-0.616526691013423	1.05050577844678	0	year of hunter-killed male death	3	5	1
0	1.61637445704384	-0.250915117155483	-0.616526691013423	1.15562530150348	0	1 year after	4	5	1
0	1.61637445704384	-0.250915117155483	-0.616526691013423	1.15562530150348	0	1 year after	4	5	1
0	1.61637445704384	-0.250915117155483	-0.616526691013423	1.15562530150348	1	1 year after	4	5	1
1	1.61637445704384	-0.250915117155483	-0.616526691013423	1.05050577844678	0	year of hunter-killed male death	3	5	1
0	1.61637445704384	-0.250915117155483	-0.616526691013423	1.24466882328857	0	2 years after	-3	5	1
0	1.61637445704384	-0.250915117155483	-0.616526691013423	1.24466882328857	0	2 years after	-3	5	1
1	1.61637445704384	-0.250915117155483	-0.616526691013423	1.15562530150348	0	1 year after	4	5	1
1	1.61637445704384	-0.250915117155483	-0.616526691013423	1.15562530150348	0	1 year after	4	5	1
0	1.61637445704384	-0.250915117155483	-0.616526691013423	1.15562530150348	0	1 year after	4	5	1
1	-1.23956168367439	-0.597740643563218	0.767141879981453	0.479164534169723	0	2 years after	4	10	1
1	-1.23956168367439	-0.597740643563218	0.767141879981453	0.340687332636215	0	1 year after	3	10	1
0	-1.23956168367439	-0.597740643563218	0.767141879981453	0.479164534169723	0	2 years after	4	10	1
0	-1.23956168367439	-0.597740643563218	0.767141879981453	0.479164534169723	1	2 years after	4	10	1
1	-1.23956168367439	-0.597740643563218	0.767141879981453	0.479164534169723	0	2 years after	4	10	1
1	1.61637445704384	-0.250915117155483	-0.616526691013423	1.15562530150348	0	1 year after	4	5	1
1	1.61637445704384	-0.250915117155483	-0.616526691013423	1.15562530150348	0	1 year after	4	5	1
1	1.61637445704384	-0.250915117155483	-0.616526691013423	1.15562530150348	0	1 year after	4	5	1
1	1.61637445704384	-0.250915117155483	-0.616526691013423	1.15562530150348	0	1 year after	4	5	1
1	1.61637445704384	-0.250915117155483	-0.616526691013423	1.15562530150348	0	1 year after	4	5	1
1	1.61637445704384	-0.250915117155483	-0.616526691013423	1.15562530150348	0	1 year after	4	5	1
1	1.61637445704384	-0.250915117155483	-0.616526691013423	1.15562530150348	0	1 year after	4	5	1
1	1.61637445704384	-0.250915117155483	-0.616526691013423	1.15562530150348	0	1 year after	4	5	1
1	1.61637445704384	-0.250915117155483	-0.616526691013423	1.15562530150348	0	1 year after	4	5	1
0	-1.23956168367439	-0.597740643563218	0.767141879981453	0.479164534169723	0	2 years after	4	10	1
0	-1.23956168367439	-0.597740643563218	0.767141879981453	0.479164534169723	1	2 years after	4	10	1
1	-1.23956168367439	-0.597740643563218	0.767141879981453	0.340687332636215	0	1 year after	3	10	1
0	-1.23956168367439	-0.597740643563218	0.767141879981453	0.479164534169723	0	2 years after	4	10	1
1	-1.23956168367439	-0.597740643563218	0.767141879981453	0.479164534169723	0	2 years after	4	10	1
1	-1.23956168367439	-0.597740643563218	0.767141879981453	0.479164534169723	0	2 years after	4	10	1
1	-1.23956168367439	-0.597740643563218	0.767141879981453	0.479164534169723	0	2 years after	4	10	1
1	-1.23956168367439	-0.597740643563218	0.767141879981453	0.479164534169723	0	2 years after	4	10	1
1	-1.23956168367439	-0.597740643563218	0.767141879981453	0.479164534169723	0	2 years after	4	10	1
0	-1.23956168367439	-0.597740643563218	0.767141879981453	0.479164534169723	0	2 years after	4	10	1
0	-1.23956168367439	-0.597740643563218	0.767141879981453	0.479164534169723	1	2 years after	4	10	1
0	-1.23956168367439	-0.597740643563218	0.767141879981453	0.479164534169723	0	2 years after	4	10	1
0	-1.23956168367439	-0.597740643563218	0.767141879981453	0.479164534169723	1	2 years after	4	10	1
0	-1.23956168367439	-0.597740643563218	0.767141879981453	0.479164534169723	0	2 years after	4	10	1
0	-1.23956168367439	-0.597740643563218	0.767141879981453	0.208390811966424	0	year of hunter-killed male death	2	10	1
0	-1.23956168367439	-0.597740643563218	0.767141879981453	0.479164534169723	0	2 years after	4	10	1
0	-1.23956168367439	-0.597740643563218	0.767141879981453	0.479164534169723	0	2 years after	4	10	1
0	-1.23956168367439	-0.597740643563218	0.767141879981453	0.479164534169723	0	2 years after	4	10	1
1	-1.23956168367439	-0.597740643563218	0.767141879981453	0.479164534169723	0	2 years after	4	10	1
0	-1.23956168367439	-0.597740643563218	0.767141879981453	0.479164534169723	0	2 years after	4	10	1
1	-1.23956168367439	-0.597740643563218	0.767141879981453	0.479164534169723	0	2 years after	4	10	1
0	-1.23956168367439	-0.597740643563218	0.767141879981453	0.479164534169723	1	2 years after	4	10	1
0	-1.23956168367439	-0.597740643563218	0.767141879981453	0.479164534169723	0	2 years after	4	10	1
0	-1.23956168367439	-0.597740643563218	0.767141879981453	0.479164534169723	1	2 years after	4	10	1
1	-0.735572952959405	-0.597740643563218	0.305919022983161	0.374605609572545	0	year of hunter-killed male death	2	9	1
1	-0.735572952959405	-0.597740643563218	0.305919022983161	0.374605609572545	0	year of hunter-killed male death	2	9	1
0	-0.735572952959405	-0.597740643563218	0.305919022983161	0.374605609572545	0	year of hunter-killed male death	2	9	1
0	-0.735572952959405	-0.597740643563218	0.305919022983161	0.499095747204587	1	1 year after	3	9	1
0	-0.735572952959405	-0.597740643563218	0.305919022983161	0.620572166969238	1	2 years after	4	9	1
1	-0.735572952959405	-0.597740643563218	0.305919022983161	0.620572166969238	0	2 years after	4	9	1
1	-0.735572952959405	-0.597740643563218	0.305919022983161	0.374605609572545	0	year of hunter-killed male death	2	9	1
1	-0.735572952959405	-0.597740643563218	0.305919022983161	0.620572166969238	0	2 years after	4	9	1
0	-0.735572952959405	-0.597740643563218	0.305919022983161	0.374605609572545	1	year of hunter-killed male death	2	9	1
0	-0.735572952959405	-0.597740643563218	0.305919022983161	0.374605609572545	1	year of hunter-killed male death	2	9	1
0	-0.735572952959405	-0.597740643563218	0.305919022983161	0.374605609572545	1	year of hunter-killed male death	2	9	1
0	-0.735572952959405	-0.597740643563218	0.305919022983161	0.620572166969238	1	2 years after	4	9	1
0	-0.735572952959405	-0.597740643563218	0.305919022983161	0.620572166969238	0	2 years after	4	9	1
0	-0.735572952959405	-0.597740643563218	0.305919022983161	0.374605609572545	0	year of hunter-killed male death	2	9	1
0	-0.735572952959405	-0.597740643563218	0.305919022983161	0.374605609572545	0	year of hunter-killed male death	2	9	1
0	-0.735572952959405	-0.597740643563218	0.305919022983161	0.374605609572545	1	year of hunter-killed male death	2	9	1
1	-0.735572952959405	-0.597740643563218	0.305919022983161	0.499095747204587	0	1 year after	3	9	1
1	-0.735572952959405	-0.597740643563218	0.305919022983161	0.499095747204587	0	1 year after	3	9	1
0	-1.23956168367439	-0.597740643563218	0.767141879981453	0.479164534169723	0	2 years after	4	10	1
0	-1.23956168367439	-0.597740643563218	0.767141879981453	0.479164534169723	1	2 years after	4	10	1
1	-1.23956168367439	-0.597740643563218	0.767141879981453	0.208390811966424	0	year of hunter-killed male death	2	10	1
0	-1.23956168367439	-0.597740643563218	0.767141879981453	0.479164534169723	0	2 years after	4	10	1
0	-1.23956168367439	-0.597740643563218	0.767141879981453	0.479164534169723	1	2 years after	4	10	1
0	-1.23956168367439	-0.597740643563218	0.767141879981453	0.479164534169723	0	2 years after	4	10	1
0	-1.23956168367439	-0.597740643563218	0.767141879981453	0.340687332636215	0	1 year after	3	10	1
0	-1.23956168367439	-0.597740643563218	0.767141879981453	0.208390811966424	0	year of hunter-killed male death	2	10	1
0	-1.23956168367439	-0.597740643563218	0.767141879981453	0.208390811966424	1	year of hunter-killed male death	2	10	1
0	-1.23956168367439	-0.597740643563218	0.767141879981453	0.208390811966424	0	year of hunter-killed male death	2	10	1
1	-1.23956168367439	-0.597740643563218	0.767141879981453	0.208390811966424	0	year of hunter-killed male death	2	10	1
1	-1.23956168367439	-0.597740643563218	0.767141879981453	0.208390811966424	0	year of hunter-killed male death	2	10	1
1	-1.23956168367439	-0.597740643563218	0.767141879981453	0.208390811966424	0	year of hunter-killed male death	2	10	1
0	-1.23956168367439	-0.597740643563218	0.767141879981453	0.208390811966424	0	year of hunter-killed male death	2	10	1
1	-1.23956168367439	-0.597740643563218	0.767141879981453	0.208390811966424	0	year of hunter-killed male death	2	10	1
1	-1.23956168367439	-0.597740643563218	0.767141879981453	0.208390811966424	0	year of hunter-killed male death	2	10	1
1	-1.23956168367439	-0.597740643563218	0.767141879981453	0.208390811966424	0	year of hunter-killed male death	2	10	1
1	-1.23956168367439	-0.597740643563218	0.767141879981453	0.208390811966424	0	year of hunter-killed male death	2	10	1
0	-1.23956168367439	-0.597740643563218	0.767141879981453	0.208390811966424	0	year of hunter-killed male death	2	10	1
0	-1.23956168367439	-0.597740643563218	0.767141879981453	0.208390811966424	1	year of hunter-killed male death	2	10	1
0	-1.23956168367439	-0.597740643563218	0.767141879981453	0.208390811966424	1	year of hunter-killed male death	2	10	1
0	-1.23956168367439	-0.597740643563218	0.767141879981453	0.208390811966424	0	year of hunter-killed male death	2	10	1
0	-1.23956168367439	-0.597740643563218	0.767141879981453	0.208390811966424	0	year of hunter-killed male death	2	10	1
0	-1.23956168367439	-0.597740643563218	0.767141879981453	0.208390811966424	1	year of hunter-killed male death	2	10	1
0	-1.23956168367439	-0.597740643563218	0.767141879981453	0.208390811966424	0	year of hunter-killed male death	2	10	1
0	-1.23956168367439	-0.597740643563218	0.767141879981453	0.479164534169723	0	2 years after	4	10	1
0	-1.23956168367439	-0.597740643563218	0.767141879981453	0.479164534169723	1	2 years after	4	10	1
0	-0.735572952959405	-0.597740643563218	0.305919022983161	0.499095747204587	0	1 year after	3	9	1
0	-0.735572952959405	-0.597740643563218	0.305919022983161	0.374605609572545	0	year of hunter-killed male death	2	9	1
0	-0.735572952959405	-0.597740643563218	0.305919022983161	0.499095747204587	1	1 year after	3	9	1
1	-1.23956168367439	-0.597740643563218	0.767141879981453	0.340687332636215	0	1 year after	3	10	1
1	-1.23956168367439	-0.597740643563218	0.767141879981453	0.340687332636215	0	1 year after	3	10	1
0	-1.23956168367439	-0.597740643563218	0.767141879981453	0.340687332636215	0	1 year after	3	10	1
1	-1.23956168367439	-0.597740643563218	0.767141879981453	0.479164534169723	0	2 years after	4	10	1
1	-1.23956168367439	-0.597740643563218	0.767141879981453	0.479164534169723	0	2 years after	4	10	1
1	-1.23956168367439	-0.597740643563218	0.767141879981453	0.479164534169723	0	2 years after	4	10	1
1	-1.23956168367439	-0.597740643563218	0.767141879981453	0.340687332636215	0	1 year after	3	10	1
1	-1.23956168367439	-0.597740643563218	0.767141879981453	0.340687332636215	0	1 year after	3	10	1
1	-1.23956168367439	-0.597740643563218	0.767141879981453	0.340687332636215	0	1 year after	3	10	1
0	-1.23956168367439	-0.597740643563218	0.767141879981453	0.479164534169723	0	2 years after	4	10	1
0	-1.23956168367439	-0.597740643563218	0.767141879981453	0.479164534169723	0	2 years after	4	10	1
1	-1.23956168367439	-0.597740643563218	0.767141879981453	0.208390811966424	0	year of hunter-killed male death	2	10	1
1	-1.23956168367439	-0.597740643563218	0.767141879981453	0.208390811966424	0	year of hunter-killed male death	2	10	1
1	-1.23956168367439	-0.597740643563218	0.767141879981453	0.340687332636215	0	1 year after	3	10	1
1	-1.23956168367439	-0.597740643563218	0.767141879981453	0.340687332636215	0	1 year after	3	10	1
1	-1.23956168367439	-0.597740643563218	0.767141879981453	0.340687332636215	0	1 year after	3	10	1
1	-1.23956168367439	-0.597740643563218	0.767141879981453	0.208390811966424	0	year of hunter-killed male death	2	10	1
1	-1.23956168367439	-0.597740643563218	0.767141879981453	0.208390811966424	0	year of hunter-killed male death	2	10	1
1	-1.23956168367439	-0.597740643563218	0.767141879981453	0.208390811966424	0	year of hunter-killed male death	2	10	1
0	-1.23956168367439	-0.597740643563218	0.767141879981453	0.340687332636215	0	1 year after	3	10	1
1	-1.23956168367439	-0.597740643563218	0.767141879981453	0.340687332636215	0	1 year after	3	10	1
1	-1.23956168367439	-0.597740643563218	0.767141879981453	0.340687332636215	0	1 year after	3	10	1
1	-1.23956168367439	-0.597740643563218	0.767141879981453	0.479164534169723	0	2 years after	4	10	1
1	-1.23956168367439	-0.597740643563218	0.767141879981453	0.479164534169723	0	2 years after	4	10	1
1	-1.23956168367439	-0.597740643563218	0.767141879981453	0.208390811966424	0	year of hunter-killed male death	2	10	1
1	-1.23956168367439	-0.597740643563218	0.767141879981453	0.208390811966424	0	year of hunter-killed male death	2	10	1
1	-1.23956168367439	-0.597740643563218	0.767141879981453	0.208390811966424	0	year of hunter-killed male death	2	10	1
0	-1.23956168367439	-0.597740643563218	0.767141879981453	0.479164534169723	0	2 years after	4	10	1
1	-1.23956168367439	-0.597740643563218	0.767141879981453	0.479164534169723	0	2 years after	4	10	1
1	-1.23956168367439	-0.597740643563218	0.767141879981453	0.340687332636215	0	1 year after	3	10	1
0	-1.23956168367439	-0.597740643563218	0.767141879981453	0.208390811966424	1	year of hunter-killed male death	2	10	1
0	-1.23956168367439	-0.597740643563218	0.767141879981453	0.208390811966424	0	year of hunter-killed male death	2	10	1
0	-1.23956168367439	-0.597740643563218	0.767141879981453	0.208390811966424	0	year of hunter-killed male death	2	10	1
0	-1.23956168367439	-0.597740643563218	0.767141879981453	0.208390811966424	0	year of hunter-killed male death	2	10	1
0	-1.23956168367439	-0.597740643563218	0.767141879981453	0.208390811966424	0	year of hunter-killed male death	2	10	1
0	-1.23956168367439	-0.597740643563218	0.767141879981453	0.208390811966424	0	year of hunter-killed male death	2	10	1
1	-1.23956168367439	-0.597740643563218	0.767141879981453	0.479164534169723	0	2 years after	4	10	1
1	-1.23956168367439	-0.597740643563218	0.767141879981453	0.479164534169723	0	2 years after	4	10	1
0	-1.23956168367439	-0.597740643563218	0.767141879981453	0.340687332636215	0	1 year after	3	10	1
0	-1.23956168367439	-0.597740643563218	0.767141879981453	0.340687332636215	0	1 year after	3	10	1
0	-1.23956168367439	-0.597740643563218	0.767141879981453	0.208390811966424	0	year of hunter-killed male death	2	10	1
0	-1.23956168367439	-0.597740643563218	0.767141879981453	0.340687332636215	0	1 year after	3	10	1
0	-1.23956168367439	-0.597740643563218	0.767141879981453	0.340687332636215	0	1 year after	3	10	1
0	-1.23956168367439	-0.597740643563218	0.767141879981453	0.340687332636215	0	1 year after	3	10	1
1	-1.23956168367439	-0.597740643563218	0.767141879981453	0.479164534169723	0	2 years after	4	10	1
0	-1.23956168367439	-0.597740643563218	0.767141879981453	0.340687332636215	0	1 year after	3	10	1
1	-0.735572952959405	-0.597740643563218	0.305919022983161	0.620572166969238	0	2 years after	4	9	1
1	-1.23956168367439	-0.597740643563218	0.767141879981453	0.340687332636215	0	1 year after	3	10	1
0	-1.23956168367439	-0.597740643563218	0.767141879981453	0.208390811966424	1	year of hunter-killed male death	2	10	1
0	-0.735572952959405	-0.597740643563218	0.305919022983161	0.620572166969238	0	2 years after	4	9	1
0	-0.735572952959405	-0.597740643563218	0.305919022983161	0.620572166969238	0	2 years after	4	9	1
1	-0.735572952959405	-0.597740643563218	0.305919022983161	0.620572166969238	0	2 years after	4	9	1
1	-0.735572952959405	-0.597740643563218	0.305919022983161	0.374605609572545	1	year of hunter-killed male death	2	9	1
1	-0.735572952959405	-0.597740643563218	0.305919022983161	0.374605609572545	1	year of hunter-killed male death	2	9	1
0	-0.735572952959405	-0.597740643563218	0.305919022983161	0.499095747204587	1	1 year after	3	9	1
1	-0.735572952959405	-0.597740643563218	0.305919022983161	0.620572166969238	0	2 years after	4	9	1
0	-0.735572952959405	-0.597740643563218	0.305919022983161	0.499095747204587	0	1 year after	3	9	1
0	-0.735572952959405	-0.597740643563218	0.305919022983161	0.499095747204587	1	1 year after	3	9	1
0	-0.735572952959405	-0.597740643563218	0.305919022983161	0.499095747204587	0	1 year after	3	9	1
1	-0.735572952959405	-0.597740643563218	0.305919022983161	0.620572166969238	0	2 years after	4	9	1
1	-0.735572952959405	-0.597740643563218	0.305919022983161	0.620572166969238	0	2 years after	4	9	1
1	-0.735572952959405	-0.597740643563218	0.305919022983161	0.374605609572545	0	year of hunter-killed male death	2	9	1
1	-1.23956168367439	-0.597740643563218	0.767141879981453	0.208390811966424	0	year of hunter-killed male death	2	10	1
1	-1.23956168367439	-0.597740643563218	0.767141879981453	0.208390811966424	0	year of hunter-killed male death	2	10	1
1	-1.23956168367439	-0.597740643563218	0.767141879981453	0.208390811966424	0	year of hunter-killed male death	2	10	1
0	-1.23956168367439	-0.597740643563218	0.767141879981453	0.208390811966424	0	year of hunter-killed male death	2	10	1
0	-0.735572952959405	-0.597740643563218	0.305919022983161	0.499095747204587	0	1 year after	3	9	1
0	-0.735572952959405	-0.597740643563218	0.305919022983161	0.374605609572545	1	year of hunter-killed male death	2	9	1
0	-0.735572952959405	-0.597740643563218	0.305919022983161	0.374605609572545	1	year of hunter-killed male death	2	9	1
0	-0.735572952959405	-0.597740643563218	0.305919022983161	0.374605609572545	1	year of hunter-killed male death	2	9	1
0	-0.735572952959405	-0.597740643563218	0.305919022983161	0.374605609572545	1	year of hunter-killed male death	2	9	1
0	-0.735572952959405	-0.597740643563218	0.305919022983161	0.620572166969238	1	2 years after	4	9	1
1	-0.735572952959405	-0.597740643563218	0.305919022983161	0.620572166969238	1	2 years after	4	9	1
0	-0.735572952959405	-0.597740643563218	0.305919022983161	0.499095747204587	1	1 year after	3	9	1
0	-0.735572952959405	-0.597740643563218	0.305919022983161	0.499095747204587	1	1 year after	3	9	1
0	-0.735572952959405	-0.597740643563218	0.305919022983161	0.374605609572545	1	year of hunter-killed male death	2	9	1
0	-0.735572952959405	-0.597740643563218	0.305919022983161	0.374605609572545	0	year of hunter-killed male death	2	9	1
0	-0.735572952959405	-0.597740643563218	0.305919022983161	0.374605609572545	0	year of hunter-killed male death	2	9	1
0	-0.735572952959405	-0.597740643563218	0.305919022983161	0.374605609572545	0	year of hunter-killed male death	2	9	1
0	-0.735572952959405	-0.597740643563218	0.305919022983161	0.374605609572545	1	year of hunter-killed male death	2	9	1
0	-0.735572952959405	-0.597740643563218	0.305919022983161	0.374605609572545	0	year of hunter-killed male death	2	9	1
0	-0.735572952959405	-0.597740643563218	0.305919022983161	0.620572166969238	0	2 years after	4	9	1
0	-0.735572952959405	-0.597740643563218	0.305919022983161	0.374605609572545	1	year of hunter-killed male death	2	9	1
0	-0.735572952959405	-0.597740643563218	0.305919022983161	0.374605609572545	1	year of hunter-killed male death	2	9	1
0	-0.735572952959405	-0.597740643563218	0.305919022983161	0.499095747204587	1	1 year after	3	9	1
0	-0.735572952959405	-0.597740643563218	0.305919022983161	0.499095747204587	0	1 year after	3	9	1
0	-0.735572952959405	-0.597740643563218	0.305919022983161	0.499095747204587	1	1 year after	3	9	1
0	-0.735572952959405	-0.597740643563218	0.305919022983161	0.499095747204587	1	1 year after	3	9	1
0	-0.735572952959405	-0.597740643563218	0.305919022983161	0.374605609572545	0	year of hunter-killed male death	2	9	1
0	-1.23956168367439	-0.597740643563218	0.767141879981453	0.479164534169723	0	2 years after	4	10	1
1	-1.23956168367439	-0.597740643563218	0.767141879981453	0.208390811966424	0	year of hunter-killed male death	2	10	1
0	-1.23956168367439	-0.597740643563218	0.767141879981453	0.340687332636215	0	1 year after	3	10	1
0	-1.23956168367439	-0.597740643563218	0.767141879981453	0.479164534169723	1	2 years after	4	10	1
1	-1.23956168367439	-0.597740643563218	0.767141879981453	0.340687332636215	0	1 year after	3	10	1
0	-1.23956168367439	-0.597740643563218	0.767141879981453	0.340687332636215	0	1 year after	3	10	1
0	-1.23956168367439	-0.597740643563218	0.767141879981453	0.340687332636215	0	1 year after	3	10	1
0	-0.735572952959405	-0.597740643563218	0.305919022983161	0.374605609572545	1	year of hunter-killed male death	2	9	1
0	-0.735572952959405	-0.597740643563218	0.305919022983161	0.374605609572545	1	year of hunter-killed male death	2	9	1
1	-0.735572952959405	-0.597740643563218	0.305919022983161	0.374605609572545	0	year of hunter-killed male death	2	9	1
0	-0.735572952959405	-0.597740643563218	0.305919022983161	0.374605609572545	1	year of hunter-killed male death	2	9	1
0	-0.735572952959405	-0.597740643563218	0.305919022983161	0.374605609572545	0	year of hunter-killed male death	2	9	1
1	-0.735572952959405	-0.597740643563218	0.305919022983161	0.374605609572545	1	year of hunter-killed male death	2	9	1
0	-0.735572952959405	-0.597740643563218	0.305919022983161	0.374605609572545	1	year of hunter-killed male death	2	9	1
0	-0.735572952959405	-0.597740643563218	0.305919022983161	0.620572166969238	0	2 years after	4	9	1
0	-0.735572952959405	-0.597740643563218	0.305919022983161	0.620572166969238	1	2 years after	4	9	1
1	-1.23956168367439	-0.597740643563218	0.767141879981453	0.479164534169723	0	2 years after	4	10	1
0	-1.23956168367439	-0.597740643563218	0.767141879981453	0.208390811966424	0	year of hunter-killed male death	2	10	1
1	-1.23956168367439	-0.597740643563218	0.767141879981453	0.208390811966424	0	year of hunter-killed male death	2	10	1
1	-1.23956168367439	-0.597740643563218	0.767141879981453	0.208390811966424	0	year of hunter-killed male death	2	10	1
1	-1.23956168367439	-0.597740643563218	0.767141879981453	0.208390811966424	0	year of hunter-killed male death	2	10	1
1	-1.23956168367439	-0.597740643563218	0.767141879981453	0.208390811966424	0	year of hunter-killed male death	2	10	1
0	-1.23956168367439	-0.597740643563218	0.767141879981453	0.479164534169723	1	2 years after	4	10	1
1	-1.23956168367439	-0.597740643563218	0.767141879981453	0.479164534169723	0	2 years after	4	10	1
1	-1.23956168367439	-0.597740643563218	0.767141879981453	0.479164534169723	0	2 years after	4	10	1
1	-1.23956168367439	-0.597740643563218	0.767141879981453	0.479164534169723	0	2 years after	4	10	1
1	-1.23956168367439	-0.597740643563218	0.767141879981453	0.208390811966424	0	year of hunter-killed male death	2	10	1
0	-1.23956168367439	-0.597740643563218	0.767141879981453	0.479164534169723	0	2 years after	4	10	1
1	-1.23956168367439	-0.597740643563218	0.767141879981453	0.208390811966424	0	year of hunter-killed male death	2	10	1
1	-0.735572952959405	-0.597740643563218	0.305919022983161	0.620572166969238	0	2 years after	4	9	1
0	-0.735572952959405	-0.597740643563218	0.305919022983161	0.499095747204587	1	1 year after	3	9	1
0	1.61637445704384	-0.250915117155483	-0.616526691013423	1.15562530150348	0	1 year after	4	5	1
0	-0.735572952959405	-0.597740643563218	0.305919022983161	0.374605609572545	0	year of hunter-killed male death	2	9	1
0	-0.735572952959405	-0.597740643563218	0.305919022983161	0.620572166969238	1	2 years after	4	9	1
0	-0.735572952959405	-0.597740643563218	0.305919022983161	0.620572166969238	1	2 years after	4	9	1
0	-0.735572952959405	-0.597740643563218	0.305919022983161	0.620572166969238	0	2 years after	4	9	1
0	-0.735572952959405	-0.597740643563218	0.305919022983161	0.620572166969238	1	2 years after	4	9	1
0	-0.735572952959405	-0.597740643563218	0.305919022983161	0.374605609572545	1	year of hunter-killed male death	2	9	1
0	-0.735572952959405	-0.597740643563218	0.305919022983161	0.374605609572545	1	year of hunter-killed male death	2	9	1
0	-0.735572952959405	-0.597740643563218	0.305919022983161	0.620572166969238	1	2 years after	4	9	1
0	-0.735572952959405	-0.597740643563218	0.305919022983161	0.620572166969238	0	2 years after	4	9	1
1	-0.735572952959405	-0.597740643563218	0.305919022983161	0.374605609572545	0	year of hunter-killed male death	2	9	1
1	-0.735572952959405	-0.597740643563218	0.305919022983161	0.620572166969238	1	2 years after	4	9	1
0	-0.735572952959405	-0.597740643563218	0.305919022983161	0.620572166969238	1	2 years after	4	9	1
0	-0.735572952959405	-0.597740643563218	0.305919022983161	0.620572166969238	1	2 years after	4	9	1
0	-0.735572952959405	-0.597740643563218	0.305919022983161	0.620572166969238	1	2 years after	4	9	1
0	-0.735572952959405	-0.597740643563218	0.305919022983161	0.620572166969238	1	2 years after	4	9	1
0	-0.735572952959405	-0.597740643563218	0.305919022983161	0.499095747204587	0	1 year after	3	9	1
0	-0.735572952959405	-0.597740643563218	0.305919022983161	0.499095747204587	1	1 year after	3	9	1
0	-0.735572952959405	-0.597740643563218	0.305919022983161	0.499095747204587	1	1 year after	3	9	1
1	-0.735572952959405	-0.597740643563218	0.305919022983161	0.620572166969238	0	2 years after	4	9	1
1	-0.735572952959405	-0.597740643563218	0.305919022983161	0.620572166969238	0	2 years after	4	9	1
1	-0.735572952959405	-0.597740643563218	0.305919022983161	0.620572166969238	0	2 years after	4	9	1
0	-0.735572952959405	-0.597740643563218	0.305919022983161	0.499095747204587	1	1 year after	3	9	1
1	-0.735572952959405	-0.597740643563218	0.305919022983161	0.499095747204587	0	1 year after	3	9	1
0	-0.735572952959405	-0.597740643563218	0.305919022983161	0.374605609572545	0	year of hunter-killed male death	2	9	1
0	-0.735572952959405	-0.597740643563218	0.305919022983161	0.374605609572545	0	year of hunter-killed male death	2	9	1
0	-0.735572952959405	-0.597740643563218	0.305919022983161	0.374605609572545	0	year of hunter-killed male death	2	9	1
0	-0.735572952959405	-0.597740643563218	0.305919022983161	0.374605609572545	0	year of hunter-killed male death	2	9	1
0	-0.735572952959405	-0.597740643563218	0.305919022983161	0.374605609572545	0	year of hunter-killed male death	2	9	1
0	-0.735572952959405	-0.597740643563218	0.305919022983161	0.374605609572545	1	year of hunter-killed male death	2	9	1
0	-0.735572952959405	-0.597740643563218	0.305919022983161	0.374605609572545	1	year of hunter-killed male death	2	9	1
0	-0.735572952959405	-0.597740643563218	0.305919022983161	0.374605609572545	0	year of hunter-killed male death	2	9	1
0	-0.735572952959405	-0.597740643563218	0.305919022983161	0.374605609572545	1	year of hunter-killed male death	2	9	1
0	-0.735572952959405	-0.597740643563218	0.305919022983161	0.374605609572545	0	year of hunter-killed male death	2	9	1
0	-0.735572952959405	-0.597740643563218	0.305919022983161	0.499095747204587	0	1 year after	3	9	1
0	-0.735572952959405	-0.597740643563218	0.305919022983161	0.374605609572545	1	year of hunter-killed male death	2	9	1
0	-0.735572952959405	-0.597740643563218	0.305919022983161	0.374605609572545	1	year of hunter-killed male death	2	9	1
1	-0.735572952959405	-0.597740643563218	0.305919022983161	0.620572166969238	0	2 years after	4	9	1
1	-0.735572952959405	-0.597740643563218	0.305919022983161	0.620572166969238	0	2 years after	4	9	1
1	-0.735572952959405	-0.597740643563218	0.305919022983161	0.499095747204587	0	1 year after	3	9	1
1	-0.735572952959405	-0.597740643563218	0.305919022983161	0.620572166969238	0	2 years after	4	9	1
0	-0.735572952959405	-0.597740643563218	0.305919022983161	0.374605609572545	0	year of hunter-killed male death	2	9	1
1	-0.735572952959405	-0.597740643563218	0.305919022983161	0.499095747204587	0	1 year after	3	9	1
0	-0.735572952959405	-0.597740643563218	0.305919022983161	0.620572166969238	0	2 years after	4	9	1
0	-0.735572952959405	-0.597740643563218	0.305919022983161	0.499095747204587	0	1 year after	3	9	1
1	-0.735572952959405	-0.597740643563218	0.305919022983161	0.499095747204587	0	1 year after	3	9	1
1	-0.735572952959405	-0.597740643563218	0.305919022983161	0.499095747204587	0	1 year after	3	9	1
0	-0.735572952959405	-0.597740643563218	0.305919022983161	0.499095747204587	1	1 year after	3	9	1
1	-0.735572952959405	-0.597740643563218	0.305919022983161	0.499095747204587	0	1 year after	3	9	1
1	-0.735572952959405	-0.597740643563218	0.305919022983161	0.620572166969238	0	2 years after	4	9	1
0	-0.735572952959405	-0.597740643563218	0.305919022983161	0.620572166969238	1	2 years after	4	9	1
1	-0.735572952959405	-0.597740643563218	0.305919022983161	0.620572166969238	0	2 years after	4	9	1
1	-0.735572952959405	-0.597740643563218	0.305919022983161	0.620572166969238	1	2 years after	4	9	1
1	-0.735572952959405	-0.597740643563218	0.305919022983161	0.620572166969238	1	2 years after	4	9	1
1	-0.735572952959405	-0.597740643563218	0.305919022983161	0.499095747204587	0	1 year after	3	9	1
1	-0.735572952959405	-0.597740643563218	0.305919022983161	0.499095747204587	0	1 year after	3	9	1
1	-0.735572952959405	-0.597740643563218	0.305919022983161	0.499095747204587	0	1 year after	3	9	1
0	-0.735572952959405	-0.597740643563218	0.305919022983161	0.499095747204587	1	1 year after	3	9	1
1	-0.735572952959405	-0.597740643563218	0.305919022983161	0.620572166969238	0	2 years after	4	9	1
1	-0.735572952959405	-0.597740643563218	0.305919022983161	0.620572166969238	0	2 years after	4	9	1
1	-0.735572952959405	-0.597740643563218	0.305919022983161	0.620572166969238	0	2 years after	4	9	1
1	-0.735572952959405	-0.597740643563218	0.305919022983161	0.620572166969238	1	2 years after	4	9	1
1	-0.735572952959405	-0.597740643563218	0.305919022983161	0.620572166969238	1	2 years after	4	9	1
1	-0.735572952959405	-0.597740643563218	0.305919022983161	0.620572166969238	0	2 years after	4	9	1
1	-0.735572952959405	-0.597740643563218	0.305919022983161	0.620572166969238	0	2 years after	4	9	1
1	-0.735572952959405	-0.597740643563218	0.305919022983161	0.499095747204587	0	1 year after	3	9	1
1	-0.735572952959405	-0.597740643563218	0.305919022983161	0.499095747204587	0	1 year after	3	9	1
0	-0.735572952959405	-0.597740643563218	0.305919022983161	0.499095747204587	1	1 year after	3	9	1
0	-0.735572952959405	-0.597740643563218	0.305919022983161	0.499095747204587	0	1 year after	3	9	1
1	-0.735572952959405	-0.597740643563218	0.305919022983161	0.374605609572545	0	year of hunter-killed male death	2	9	1
1	-0.735572952959405	-0.597740643563218	0.305919022983161	0.499095747204587	1	1 year after	3	9	1
0	-0.735572952959405	-0.597740643563218	0.305919022983161	0.374605609572545	1	year of hunter-killed male death	2	9	1
1	-0.735572952959405	-0.597740643563218	0.305919022983161	0.374605609572545	0	year of hunter-killed male death	2	9	1
1	-0.735572952959405	-0.597740643563218	0.305919022983161	0.374605609572545	0	year of hunter-killed male death	2	9	1
1	-0.735572952959405	-0.597740643563218	0.305919022983161	0.499095747204587	0	1 year after	3	9	1
1	-0.735572952959405	-0.597740643563218	0.305919022983161	0.499095747204587	0	1 year after	3	9	1
0	-0.735572952959405	-0.597740643563218	0.305919022983161	0.620572166969238	1	2 years after	4	9	1
1	-0.735572952959405	-0.597740643563218	0.305919022983161	0.499095747204587	0	1 year after	3	9	1
1	-0.735572952959405	-0.597740643563218	0.305919022983161	0.499095747204587	0	1 year after	3	9	1
1	-0.735572952959405	-0.597740643563218	0.305919022983161	0.499095747204587	0	1 year after	3	9	1
0	-0.735572952959405	-0.597740643563218	0.305919022983161	0.374605609572545	1	year of hunter-killed male death	2	9	1
1	-0.735572952959405	-0.597740643563218	0.305919022983161	0.499095747204587	0	1 year after	3	9	1
0	-1.23956168367439	-0.597740643563218	0.767141879981453	0.479164534169723	1	2 years after	4	10	1
0	-1.23956168367439	-0.597740643563218	0.767141879981453	0.208390811966424	1	year of hunter-killed male death	2	10	1
0	-1.23956168367439	-0.597740643563218	0.767141879981453	0.208390811966424	0	year of hunter-killed male death	2	10	1
0	-1.23956168367439	-0.597740643563218	0.767141879981453	0.208390811966424	1	year of hunter-killed male death	2	10	1
0	-1.23956168367439	-0.597740643563218	0.767141879981453	0.208390811966424	0	year of hunter-killed male death	2	10	1
0	-1.23956168367439	-0.597740643563218	0.767141879981453	0.479164534169723	0	2 years after	4	10	1
1	-1.23956168367439	-0.597740643563218	0.767141879981453	0.340687332636215	0	1 year after	3	10	1
1	-1.23956168367439	-0.597740643563218	0.767141879981453	0.340687332636215	0	1 year after	3	10	1
1	-1.23956168367439	-0.597740643563218	0.767141879981453	0.340687332636215	0	1 year after	3	10	1
0	-1.23956168367439	-0.597740643563218	0.767141879981453	0.208390811966424	0	year of hunter-killed male death	2	10	1
1	-1.23956168367439	-0.597740643563218	0.767141879981453	0.479164534169723	0	2 years after	4	10	1
0	-1.23956168367439	-0.597740643563218	0.767141879981453	0.208390811966424	0	year of hunter-killed male death	2	10	1
1	-1.23956168367439	-0.597740643563218	0.767141879981453	0.208390811966424	0	year of hunter-killed male death	2	10	1
0	-1.23956168367439	-0.597740643563218	0.767141879981453	0.208390811966424	0	year of hunter-killed male death	2	10	1
1	-1.23956168367439	-0.597740643563218	0.767141879981453	0.208390811966424	0	year of hunter-killed male death	2	10	1
1	-1.23956168367439	-0.597740643563218	0.767141879981453	0.208390811966424	0	year of hunter-killed male death	2	10	1
0	-1.23956168367439	-0.597740643563218	0.767141879981453	0.208390811966424	1	year of hunter-killed male death	2	10	1
0	-1.23956168367439	-0.597740643563218	0.767141879981453	0.479164534169723	0	2 years after	4	10	1
1	-1.23956168367439	-0.597740643563218	0.767141879981453	0.340687332636215	0	1 year after	3	10	1
1	-1.23956168367439	-0.597740643563218	0.767141879981453	0.208390811966424	0	year of hunter-killed male death	2	10	1
0	-1.23956168367439	-0.597740643563218	0.767141879981453	0.479164534169723	0	2 years after	4	10	1
1	-1.23956168367439	-0.597740643563218	0.767141879981453	0.208390811966424	0	year of hunter-killed male death	2	10	1
1	-1.23956168367439	-0.597740643563218	0.767141879981453	0.479164534169723	0	2 years after	4	10	1
0	-1.23956168367439	-0.597740643563218	0.767141879981453	0.208390811966424	1	year of hunter-killed male death	2	10	1
1	-1.23956168367439	-0.597740643563218	0.767141879981453	0.208390811966424	0	year of hunter-killed male death	2	10	1
0	-1.23956168367439	-0.597740643563218	0.767141879981453	0.479164534169723	0	2 years after	4	10	1
1	-1.23956168367439	-0.597740643563218	0.767141879981453	0.208390811966424	0	year of hunter-killed male death	2	10	1
1	-1.23956168367439	-0.597740643563218	0.767141879981453	0.208390811966424	0	year of hunter-killed male death	2	10	1
1	-1.23956168367439	-0.597740643563218	0.767141879981453	0.208390811966424	0	year of hunter-killed male death	2	10	1
0	-1.23956168367439	-0.597740643563218	0.767141879981453	0.208390811966424	0	year of hunter-killed male death	2	10	1
0	-1.23956168367439	-0.597740643563218	0.767141879981453	0.479164534169723	1	2 years after	4	10	1
0	-1.23956168367439	-0.597740643563218	0.767141879981453	0.208390811966424	0	year of hunter-killed male death	2	10	1
1	-1.23956168367439	-0.597740643563218	0.767141879981453	0.208390811966424	0	year of hunter-killed male death	2	10	1
1	-1.23956168367439	-0.597740643563218	0.767141879981453	0.479164534169723	0	2 years after	4	10	1
0	-1.23956168367439	-0.597740643563218	0.767141879981453	0.479164534169723	0	2 years after	4	10	1
0	-1.23956168367439	-0.597740643563218	0.767141879981453	0.479164534169723	0	2 years after	4	10	1
1	-1.23956168367439	-0.597740643563218	0.767141879981453	0.208390811966424	0	year of hunter-killed male death	2	10	1
1	-1.23956168367439	-0.597740643563218	0.767141879981453	0.208390811966424	0	year of hunter-killed male death	2	10	1
1	-1.23956168367439	-0.597740643563218	0.767141879981453	0.208390811966424	0	year of hunter-killed male death	2	10	1
0	-1.23956168367439	-0.597740643563218	0.767141879981453	0.208390811966424	0	year of hunter-killed male death	2	10	1
0	-1.23956168367439	-0.597740643563218	0.767141879981453	0.208390811966424	0	year of hunter-killed male death	2	10	1
1	-1.23956168367439	-0.597740643563218	0.767141879981453	0.479164534169723	0	2 years after	4	10	1
1	-1.23956168367439	-0.597740643563218	0.767141879981453	0.479164534169723	0	2 years after	4	10	1
1	-1.23956168367439	-0.597740643563218	0.767141879981453	0.208390811966424	0	year of hunter-killed male death	2	10	1
1	-1.23956168367439	-0.597740643563218	0.767141879981453	0.479164534169723	0	2 years after	4	10	1
1	-1.23956168367439	-0.597740643563218	0.767141879981453	0.479164534169723	0	2 years after	4	10	1
0	-1.23956168367439	-0.597740643563218	0.767141879981453	0.479164534169723	0	2 years after	4	10	1
0	-1.23956168367439	-0.597740643563218	0.767141879981453	0.479164534169723	0	2 years after	4	10	1
0	-1.23956168367439	-0.597740643563218	0.767141879981453	0.479164534169723	1	2 years after	4	10	1
0	-1.23956168367439	-0.597740643563218	0.767141879981453	0.479164534169723	0	2 years after	4	10	1
0	-1.23956168367439	-0.597740643563218	0.767141879981453	0.340687332636215	1	1 year after	3	10	1
0	-1.23956168367439	-0.597740643563218	0.767141879981453	0.208390811966424	0	year of hunter-killed male death	2	10	1
1	-1.23956168367439	-0.597740643563218	0.767141879981453	0.208390811966424	0	year of hunter-killed male death	2	10	1
0	-1.23956168367439	-0.597740643563218	0.767141879981453	0.208390811966424	0	year of hunter-killed male death	2	10	1
1	-1.23956168367439	-0.597740643563218	0.767141879981453	0.208390811966424	0	year of hunter-killed male death	2	10	1
0	-1.23956168367439	-0.597740643563218	0.767141879981453	0.208390811966424	1	year of hunter-killed male death	2	10	1
1	-1.23956168367439	-0.597740643563218	0.767141879981453	0.340687332636215	0	1 year after	3	10	1
1	-1.23956168367439	-0.597740643563218	0.767141879981453	0.208390811966424	0	year of hunter-killed male death	2	10	1
1	-1.23956168367439	-0.597740643563218	0.767141879981453	0.208390811966424	0	year of hunter-killed male death	2	10	1
1	-1.23956168367439	-0.597740643563218	0.767141879981453	0.208390811966424	0	year of hunter-killed male death	2	10	1
1	-1.23956168367439	-0.597740643563218	0.767141879981453	0.340687332636215	0	1 year after	3	10	1
1	-1.23956168367439	-0.597740643563218	0.767141879981453	0.340687332636215	0	1 year after	3	10	1
0	-1.23956168367439	-0.597740643563218	0.767141879981453	0.479164534169723	0	2 years after	4	10	1
0	-1.23956168367439	-0.597740643563218	0.767141879981453	0.479164534169723	1	2 years after	4	10	1
0	-1.23956168367439	-0.597740643563218	0.767141879981453	0.479164534169723	1	2 years after	4	10	1
0	-1.23956168367439	-0.597740643563218	0.767141879981453	0.208390811966424	0	year of hunter-killed male death	2	10	1
0	-1.23956168367439	-0.597740643563218	0.767141879981453	0.208390811966424	0	year of hunter-killed male death	2	10	1
1	-1.23956168367439	-0.597740643563218	0.767141879981453	0.208390811966424	0	year of hunter-killed male death	2	10	1
1	-1.23956168367439	-0.597740643563218	0.767141879981453	0.208390811966424	0	year of hunter-killed male death	2	10	1
1	-1.23956168367439	-0.597740643563218	0.767141879981453	0.208390811966424	0	year of hunter-killed male death	2	10	1
0	-1.23956168367439	-0.597740643563218	0.767141879981453	0.208390811966424	0	year of hunter-killed male death	2	10	1
1	-1.23956168367439	-0.597740643563218	0.767141879981453	0.479164534169723	0	2 years after	4	10	1
1	-1.23956168367439	-0.597740643563218	0.767141879981453	0.208390811966424	0	year of hunter-killed male death	2	10	1
0	-1.23956168367439	-0.597740643563218	0.767141879981453	0.208390811966424	0	year of hunter-killed male death	2	10	1
1	-1.23956168367439	-0.597740643563218	0.767141879981453	0.208390811966424	0	year of hunter-killed male death	2	10	1
1	-1.23956168367439	-0.597740643563218	0.767141879981453	0.208390811966424	0	year of hunter-killed male death	2	10	1
1	-1.23956168367439	-0.597740643563218	0.767141879981453	0.208390811966424	0	year of hunter-killed male death	2	10	1
0	-1.23956168367439	-0.597740643563218	0.767141879981453	0.479164534169723	0	2 years after	4	10	1
0	-1.23956168367439	-0.597740643563218	0.767141879981453	0.479164534169723	1	2 years after	4	10	1
1	-1.23956168367439	-0.597740643563218	0.767141879981453	0.208390811966424	0	year of hunter-killed male death	2	10	1
1	-1.23956168367439	-0.597740643563218	0.767141879981453	0.208390811966424	0	year of hunter-killed male death	2	10	1
0	-1.23956168367439	-0.597740643563218	0.767141879981453	0.479164534169723	0	2 years after	4	10	1
1	-1.23956168367439	-0.597740643563218	0.767141879981453	0.208390811966424	0	year of hunter-killed male death	2	10	1
1	-1.23956168367439	-0.597740643563218	0.767141879981453	0.479164534169723	0	2 years after	4	10	1
1	-1.23956168367439	-0.597740643563218	0.767141879981453	0.479164534169723	0	2 years after	4	10	1
1	-1.23956168367439	-0.597740643563218	0.767141879981453	0.479164534169723	0	2 years after	4	10	1
1	-1.23956168367439	-0.597740643563218	0.767141879981453	0.479164534169723	0	2 years after	4	10	1
0	-1.23956168367439	-0.597740643563218	0.767141879981453	0.208390811966424	0	year of hunter-killed male death	2	10	1
0	-1.23956168367439	-0.597740643563218	0.767141879981453	0.479164534169723	0	2 years after	4	10	1
1	-1.23956168367439	-0.597740643563218	0.767141879981453	0.208390811966424	0	year of hunter-killed male death	2	10	1
0	-1.23956168367439	-0.597740643563218	0.767141879981453	0.479164534169723	0	2 years after	4	10	1
1	-1.23956168367439	-0.597740643563218	0.767141879981453	0.208390811966424	0	year of hunter-killed male death	2	10	1
1	-1.23956168367439	-0.597740643563218	0.767141879981453	0.208390811966424	0	year of hunter-killed male death	2	10	1
1	-1.23956168367439	-0.597740643563218	0.767141879981453	0.208390811966424	0	year of hunter-killed male death	2	10	1
1	-1.23956168367439	-0.597740643563218	0.767141879981453	0.479164534169723	0	2 years after	4	10	1
0	-1.23956168367439	-0.597740643563218	0.767141879981453	0.479164534169723	1	2 years after	4	10	1
1	-1.23956168367439	-0.597740643563218	0.767141879981453	0.208390811966424	0	year of hunter-killed male death	2	10	1
0	-1.23956168367439	-0.597740643563218	0.767141879981453	0.479164534169723	0	2 years after	4	10	1
1	-1.23956168367439	-0.597740643563218	0.767141879981453	0.479164534169723	0	2 years after	4	10	1
0	-1.23956168367439	-0.597740643563218	0.767141879981453	0.208390811966424	0	year of hunter-killed male death	2	10	1
0	-1.23956168367439	-0.597740643563218	0.767141879981453	0.479164534169723	1	2 years after	4	10	1
1	-1.23956168367439	-0.597740643563218	0.767141879981453	0.208390811966424	0	year of hunter-killed male death	2	10	1
0	-1.23956168367439	-0.597740643563218	0.767141879981453	0.479164534169723	0	2 years after	4	10	1
1	-1.23956168367439	-0.597740643563218	0.767141879981453	0.208390811966424	0	year of hunter-killed male death	2	10	1
0	-1.23956168367439	-0.597740643563218	0.767141879981453	0.208390811966424	0	year of hunter-killed male death	2	10	1
1	-1.23956168367439	-0.597740643563218	0.767141879981453	0.208390811966424	0	year of hunter-killed male death	2	10	1
1	-1.23956168367439	-0.597740643563218	0.767141879981453	0.208390811966424	0	year of hunter-killed male death	2	10	1
1	-1.23956168367439	-0.597740643563218	0.767141879981453	0.208390811966424	0	year of hunter-killed male death	2	10	1
1	-1.23956168367439	-0.597740643563218	0.767141879981453	0.208390811966424	0	year of hunter-killed male death	2	10	1
0	-1.23956168367439	-0.597740643563218	0.767141879981453	0.479164534169723	0	2 years after	4	10	1
1	-1.23956168367439	-0.597740643563218	0.767141879981453	0.208390811966424	0	year of hunter-killed male death	2	10	1
1	-1.23956168367439	-0.597740643563218	0.767141879981453	0.208390811966424	0	year of hunter-killed male death	2	10	1
1	-1.23956168367439	-0.597740643563218	0.767141879981453	0.208390811966424	0	year of hunter-killed male death	2	10	1
1	-1.23956168367439	-0.597740643563218	0.767141879981453	0.208390811966424	0	year of hunter-killed male death	2	10	1
1	-1.23956168367439	-0.597740643563218	0.767141879981453	0.340687332636215	0	1 year after	3	10	1
0	-1.23956168367439	-0.597740643563218	0.767141879981453	0.479164534169723	1	2 years after	4	10	1
1	-1.23956168367439	-0.597740643563218	0.767141879981453	0.340687332636215	0	1 year after	3	10	1
1	-1.23956168367439	-0.597740643563218	0.767141879981453	0.208390811966424	0	year of hunter-killed male death	2	10	1
0	-1.23956168367439	-0.597740643563218	0.767141879981453	0.208390811966424	0	year of hunter-killed male death	2	10	1
1	-1.23956168367439	-0.597740643563218	0.767141879981453	0.479164534169723	0	2 years after	4	10	1
0	-1.23956168367439	-0.597740643563218	0.767141879981453	0.208390811966424	0	year of hunter-killed male death	2	10	1
0	-1.23956168367439	-0.597740643563218	0.767141879981453	0.208390811966424	1	year of hunter-killed male death	2	10	1
1	-0.735572952959405	-0.597740643563218	0.305919022983161	0.620572166969238	0	2 years after	4	9	1
0	-0.735572952959405	-0.597740643563218	0.305919022983161	0.620572166969238	0	2 years after	4	9	1
0	-0.735572952959405	-0.597740643563218	0.305919022983161	0.374605609572545	0	year of hunter-killed male death	2	9	1
0	-0.735572952959405	-0.597740643563218	0.305919022983161	0.620572166969238	1	2 years after	4	9	1
1	-1.23956168367439	-0.597740643563218	0.767141879981453	0.208390811966424	0	year of hunter-killed male death	2	10	1
0	-1.23956168367439	-0.597740643563218	0.767141879981453	0.208390811966424	1	year of hunter-killed male death	2	10	1
1	-1.23956168367439	-0.597740643563218	0.767141879981453	0.208390811966424	0	year of hunter-killed male death	2	10	1
0	-1.23956168367439	-0.597740643563218	0.767141879981453	0.479164534169723	0	2 years after	4	10	1
1	-1.23956168367439	-0.597740643563218	0.767141879981453	0.208390811966424	0	year of hunter-killed male death	2	10	1
0	-1.23956168367439	-0.597740643563218	0.767141879981453	0.208390811966424	0	year of hunter-killed male death	2	10	1
1	-1.23956168367439	-0.597740643563218	0.767141879981453	0.208390811966424	0	year of hunter-killed male death	2	10	1
0	-1.23956168367439	-0.597740643563218	0.767141879981453	0.479164534169723	1	2 years after	4	10	1
0	-1.23956168367439	-0.597740643563218	0.767141879981453	0.208390811966424	1	year of hunter-killed male death	2	10	1
1	-1.23956168367439	-0.597740643563218	0.767141879981453	0.208390811966424	0	year of hunter-killed male death	2	10	1
1	-1.23956168367439	-0.597740643563218	0.767141879981453	0.340687332636215	0	1 year after	3	10	1
1	-1.23956168367439	-0.597740643563218	0.767141879981453	0.479164534169723	0	2 years after	4	10	1
1	-1.23956168367439	-0.597740643563218	0.767141879981453	0.208390811966424	0	year of hunter-killed male death	2	10	1
1	-1.23956168367439	-0.597740643563218	0.767141879981453	0.479164534169723	0	2 years after	4	10	1
0	-1.23956168367439	-0.597740643563218	0.767141879981453	0.479164534169723	1	2 years after	4	10	1
1	-1.23956168367439	-0.597740643563218	0.767141879981453	0.340687332636215	0	1 year after	3	10	1
1	-1.23956168367439	-0.597740643563218	0.767141879981453	0.479164534169723	0	2 years after	4	10	1
1	-1.23956168367439	-0.597740643563218	0.767141879981453	0.208390811966424	0	year of hunter-killed male death	2	10	1
1	-1.23956168367439	-0.597740643563218	0.767141879981453	0.208390811966424	0	year of hunter-killed male death	2	10	1
1	-1.23956168367439	-0.597740643563218	0.767141879981453	0.479164534169723	0	2 years after	4	10	1
0	-1.23956168367439	-0.597740643563218	0.767141879981453	0.208390811966424	0	year of hunter-killed male death	2	10	1
1	-1.23956168367439	-0.597740643563218	0.767141879981453	0.479164534169723	0	2 years after	4	10	1
1	-1.23956168367439	-0.597740643563218	0.767141879981453	0.479164534169723	0	2 years after	4	10	1
1	-1.23956168367439	-0.597740643563218	0.767141879981453	0.479164534169723	0	2 years after	4	10	1
1	-1.23956168367439	-0.597740643563218	0.767141879981453	0.479164534169723	0	2 years after	4	10	1
1	-1.23956168367439	-0.597740643563218	0.767141879981453	0.479164534169723	0	2 years after	4	10	1
1	-1.23956168367439	-0.597740643563218	0.767141879981453	0.340687332636215	0	1 year after	3	10	1
1	-1.23956168367439	-0.597740643563218	0.767141879981453	0.208390811966424	0	year of hunter-killed male death	2	10	1
1	-1.23956168367439	-0.597740643563218	0.767141879981453	0.208390811966424	0	year of hunter-killed male death	2	10	1
0	-1.23956168367439	-0.597740643563218	0.767141879981453	0.208390811966424	1	year of hunter-killed male death	2	10	1
0	-1.23956168367439	-0.597740643563218	0.767141879981453	0.208390811966424	1	year of hunter-killed male death	2	10	1
1	-1.23956168367439	-0.597740643563218	0.767141879981453	0.208390811966424	0	year of hunter-killed male death	2	10	1
0	-1.23956168367439	-0.597740643563218	0.767141879981453	0.479164534169723	0	2 years after	4	10	1
0	-1.23956168367439	-0.597740643563218	0.767141879981453	0.479164534169723	0	2 years after	4	10	1
0	-1.23956168367439	-0.597740643563218	0.767141879981453	0.479164534169723	0	2 years after	4	10	1
0	-1.23956168367439	-0.597740643563218	0.767141879981453	0.479164534169723	0	2 years after	4	10	1
1	-0.735572952959405	-0.597740643563218	0.305919022983161	0.620572166969238	0	2 years after	4	9	1
1	-0.735572952959405	-0.597740643563218	0.305919022983161	0.620572166969238	0	2 years after	4	9	1
1	-0.735572952959405	-0.597740643563218	0.305919022983161	0.620572166969238	0	2 years after	4	9	1
0	-0.735572952959405	-0.597740643563218	0.305919022983161	0.499095747204587	1	1 year after	3	9	1
0	-0.735572952959405	-0.597740643563218	0.305919022983161	0.499095747204587	1	1 year after	3	9	1
1	-0.735572952959405	-0.597740643563218	0.305919022983161	0.620572166969238	0	2 years after	4	9	1
1	-0.735572952959405	-0.597740643563218	0.305919022983161	0.620572166969238	0	2 years after	4	9	1
1	-0.735572952959405	-0.597740643563218	0.305919022983161	0.620572166969238	0	2 years after	4	9	1
0	-0.735572952959405	-0.597740643563218	0.305919022983161	0.374605609572545	1	year of hunter-killed male death	2	9	1
0	-0.735572952959405	-0.597740643563218	0.305919022983161	0.620572166969238	1	2 years after	4	9	1
1	-0.735572952959405	-0.597740643563218	0.305919022983161	0.620572166969238	0	2 years after	4	9	1
1	-0.735572952959405	-0.597740643563218	0.305919022983161	0.620572166969238	0	2 years after	4	9	1
1	-0.735572952959405	-0.597740643563218	0.305919022983161	0.620572166969238	0	2 years after	4	9	1
1	-0.735572952959405	-0.597740643563218	0.305919022983161	0.620572166969238	0	2 years after	4	9	1
1	-0.735572952959405	-0.597740643563218	0.305919022983161	0.620572166969238	0	2 years after	4	9	1
0	-0.735572952959405	-0.597740643563218	0.305919022983161	0.499095747204587	0	1 year after	3	9	1
0	-0.735572952959405	-0.597740643563218	0.305919022983161	0.499095747204587	0	1 year after	3	9	1
1	-0.735572952959405	-0.597740643563218	0.305919022983161	0.499095747204587	0	1 year after	3	9	1
0	-0.735572952959405	-0.597740643563218	0.305919022983161	0.499095747204587	1	1 year after	3	9	1
1	-0.735572952959405	-0.597740643563218	0.305919022983161	0.499095747204587	0	1 year after	3	9	1
1	-0.735572952959405	-0.597740643563218	0.305919022983161	0.499095747204587	0	1 year after	3	9	1
1	-0.735572952959405	-0.597740643563218	0.305919022983161	0.620572166969238	0	2 years after	4	9	1
1	-0.735572952959405	-0.597740643563218	0.305919022983161	0.620572166969238	1	2 years after	4	9	1
0	-0.735572952959405	-0.597740643563218	0.305919022983161	0.620572166969238	1	2 years after	4	9	1
1	1.61637445704384	-0.250915117155483	-0.616526691013423	1.24466882328857	0	2 years after	-3	5	1
1	1.61637445704384	-0.250915117155483	-0.616526691013423	1.24466882328857	0	2 years after	-3	5	1
1	1.61637445704384	-0.250915117155483	-0.616526691013423	1.24466882328857	0	2 years after	-3	5	1
1	1.61637445704384	-0.250915117155483	-0.616526691013423	1.24466882328857	0	2 years after	-3	5	1
1	1.61637445704384	-0.250915117155483	-0.616526691013423	1.24466882328857	0	2 years after	-3	5	1
1	1.61637445704384	-0.250915117155483	-0.616526691013423	1.24466882328857	0	2 years after	-3	5	1
1	1.61637445704384	-0.250915117155483	-0.616526691013423	1.24466882328857	0	2 years after	-3	5	1
1	1.61637445704384	-0.250915117155483	-0.616526691013423	1.24466882328857	0	2 years after	-3	5	1
1	1.61637445704384	-0.250915117155483	-0.616526691013423	1.24466882328857	0	2 years after	-3	5	1
1	1.61637445704384	-0.250915117155483	-0.616526691013423	1.24466882328857	0	2 years after	-3	5	1
0	1.61637445704384	-0.250915117155483	-0.616526691013423	1.24466882328857	0	2 years after	-3	5	1
0	1.61637445704384	-0.250915117155483	-0.616526691013423	1.24466882328857	0	2 years after	-3	5	1
0	1.61637445704384	-0.250915117155483	-0.616526691013423	1.24466882328857	0	2 years after	-3	5	1
0	1.61637445704384	-0.250915117155483	-0.616526691013423	1.15562530150348	0	1 year after	4	5	1
1	1.61637445704384	-0.250915117155483	-0.616526691013423	1.24466882328857	0	2 years after	-3	5	1
1	1.61637445704384	-0.250915117155483	-0.616526691013423	1.24466882328857	0	2 years after	-3	5	1
1	1.61637445704384	-0.250915117155483	-0.616526691013423	1.24466882328857	0	2 years after	-3	5	1
1	1.61637445704384	-0.250915117155483	-0.616526691013423	1.24466882328857	0	2 years after	-3	5	1
0	-0.735572952959405	-0.597740643563218	0.305919022983161	0.620572166969238	1	2 years after	4	9	1
0	-0.735572952959405	-0.597740643563218	0.305919022983161	0.620572166969238	1	2 years after	4	9	1
0	-0.735572952959405	-0.597740643563218	0.305919022983161	0.620572166969238	0	2 years after	4	9	1
1	-0.735572952959405	-0.597740643563218	0.305919022983161	0.620572166969238	1	2 years after	4	9	1
1	-1.23956168367439	-0.597740643563218	0.767141879981453	0.479164534169723	0	2 years after	4	10	1
0	-0.735572952959405	-0.597740643563218	0.305919022983161	0.620572166969238	1	2 years after	4	9	1
0	-0.735572952959405	-0.597740643563218	0.305919022983161	0.620572166969238	0	2 years after	4	9	1
1	-1.23956168367439	-0.597740643563218	0.767141879981453	0.479164534169723	0	2 years after	4	10	1
1	-1.23956168367439	-0.597740643563218	0.767141879981453	0.479164534169723	0	2 years after	4	10	1
1	-1.23956168367439	-0.597740643563218	0.767141879981453	0.340687332636215	0	1 year after	3	10	1
0	-1.23956168367439	-0.597740643563218	0.767141879981453	0.340687332636215	0	1 year after	3	10	1
0	-1.23956168367439	-0.597740643563218	0.767141879981453	0.340687332636215	0	1 year after	3	10	1
1	-1.23956168367439	-0.597740643563218	0.767141879981453	0.208390811966424	0	year of hunter-killed male death	2	10	1
0	-1.23956168367439	-0.597740643563218	0.767141879981453	0.208390811966424	0	year of hunter-killed male death	2	10	1
1	-1.23956168367439	-0.597740643563218	0.767141879981453	0.479164534169723	0	2 years after	4	10	1
1	-1.23956168367439	-0.597740643563218	0.767141879981453	0.479164534169723	0	2 years after	4	10	1
1	-1.23956168367439	-0.597740643563218	0.767141879981453	0.479164534169723	0	2 years after	4	10	1
1	-1.23956168367439	-0.597740643563218	0.767141879981453	0.340687332636215	0	1 year after	3	10	1
1	-1.23956168367439	-0.597740643563218	0.767141879981453	0.208390811966424	0	year of hunter-killed male death	2	10	1
1	-1.23956168367439	-0.597740643563218	0.767141879981453	0.208390811966424	0	year of hunter-killed male death	2	10	1
0	-0.735572952959405	-0.597740643563218	0.305919022983161	0.374605609572545	0	year of hunter-killed male death	2	9	1
0	-0.735572952959405	-0.597740643563218	0.305919022983161	0.620572166969238	1	2 years after	4	9	1
1	-0.735572952959405	-0.597740643563218	0.305919022983161	0.620572166969238	0	2 years after	4	9	1
0	-0.735572952959405	-0.597740643563218	0.305919022983161	0.374605609572545	1	year of hunter-killed male death	2	9	1
1	-1.23956168367439	-0.597740643563218	0.767141879981453	0.479164534169723	0	2 years after	4	10	1
1	-1.23956168367439	-0.597740643563218	0.767141879981453	0.479164534169723	0	2 years after	4	10	1
1	-1.23956168367439	-0.597740643563218	0.767141879981453	0.208390811966424	0	year of hunter-killed male death	2	10	1
0	-1.23956168367439	-0.597740643563218	0.767141879981453	0.479164534169723	1	2 years after	4	10	1
1	-1.23956168367439	-0.597740643563218	0.767141879981453	0.208390811966424	0	year of hunter-killed male death	2	10	1
0	-1.23956168367439	-0.597740643563218	0.767141879981453	0.340687332636215	0	1 year after	3	10	1
0	-1.23956168367439	-0.597740643563218	0.767141879981453	0.340687332636215	0	1 year after	3	10	1
0	-1.23956168367439	-0.597740643563218	0.767141879981453	0.340687332636215	0	1 year after	3	10	1
0	-1.23956168367439	-0.597740643563218	0.767141879981453	0.340687332636215	0	1 year after	3	10	1
0	-1.23956168367439	-0.597740643563218	0.767141879981453	0.208390811966424	0	year of hunter-killed male death	2	10	1
0	-1.23956168367439	-0.597740643563218	0.767141879981453	0.340687332636215	0	1 year after	3	10	1
1	-1.23956168367439	-0.597740643563218	0.767141879981453	0.340687332636215	0	1 year after	3	10	1
0	-1.23956168367439	-0.597740643563218	0.767141879981453	0.208390811966424	0	year of hunter-killed male death	2	10	1
0	-1.23956168367439	-0.597740643563218	0.767141879981453	0.479164534169723	0	2 years after	4	10	1
0	-1.23956168367439	-0.597740643563218	0.767141879981453	0.479164534169723	0	2 years after	4	10	1
0	-1.23956168367439	-0.597740643563218	0.767141879981453	0.479164534169723	0	2 years after	4	10	1
0	-1.23956168367439	-0.597740643563218	0.767141879981453	0.208390811966424	1	year of hunter-killed male death	2	10	1
1	-1.23956168367439	-0.597740643563218	0.767141879981453	0.340687332636215	0	1 year after	3	10	1
1	-1.23956168367439	-0.597740643563218	0.767141879981453	0.340687332636215	0	1 year after	3	10	1
1	-1.23956168367439	-0.597740643563218	0.767141879981453	0.340687332636215	0	1 year after	3	10	1
1	-1.23956168367439	-0.597740643563218	0.767141879981453	0.340687332636215	0	1 year after	3	10	1
0	-1.23956168367439	-0.597740643563218	0.767141879981453	0.340687332636215	0	1 year after	3	10	1
0	-0.735572952959405	-0.597740643563218	0.305919022983161	0.499095747204587	1	1 year after	3	9	1
1	-0.735572952959405	-0.597740643563218	0.305919022983161	0.499095747204587	0	1 year after	3	9	1
1	-0.735572952959405	-0.597740643563218	0.305919022983161	0.620572166969238	0	2 years after	4	9	1
0	-0.735572952959405	-0.597740643563218	0.305919022983161	0.620572166969238	0	2 years after	4	9	1
0	-0.735572952959405	-0.597740643563218	0.305919022983161	0.620572166969238	0	2 years after	4	9	1
0	-0.735572952959405	-0.597740643563218	0.305919022983161	0.374605609572545	0	year of hunter-killed male death	2	9	1
0	-0.735572952959405	-0.597740643563218	0.305919022983161	0.374605609572545	1	year of hunter-killed male death	2	9	1
0	-0.735572952959405	-0.597740643563218	0.305919022983161	0.374605609572545	0	year of hunter-killed male death	2	9	1
1	-0.735572952959405	-0.597740643563218	0.305919022983161	0.620572166969238	0	2 years after	4	9	1
0	-0.735572952959405	-0.597740643563218	0.305919022983161	0.620572166969238	1	2 years after	4	9	1
0	-0.735572952959405	-0.597740643563218	0.305919022983161	0.620572166969238	1	2 years after	4	9	1
0	-0.735572952959405	-0.597740643563218	0.305919022983161	0.374605609572545	0	year of hunter-killed male death	2	9	1
0	-0.735572952959405	-0.597740643563218	0.305919022983161	0.620572166969238	0	2 years after	4	9	1
1	-0.735572952959405	-0.597740643563218	0.305919022983161	0.374605609572545	0	year of hunter-killed male death	2	9	1
1	-0.735572952959405	-0.597740643563218	0.305919022983161	0.620572166969238	1	2 years after	4	9	1
0	-0.735572952959405	-0.597740643563218	0.305919022983161	0.620572166969238	1	2 years after	4	9	1
1	-0.735572952959405	-0.597740643563218	0.305919022983161	0.374605609572545	0	year of hunter-killed male death	2	9	1
1	-0.735572952959405	-0.597740643563218	0.305919022983161	0.374605609572545	0	year of hunter-killed male death	2	9	1
0	-0.735572952959405	-0.597740643563218	0.305919022983161	0.499095747204587	1	1 year after	3	9	1
0	-0.735572952959405	-0.597740643563218	0.305919022983161	0.499095747204587	0	1 year after	3	9	1
0	-0.735572952959405	-0.597740643563218	0.305919022983161	0.374605609572545	0	year of hunter-killed male death	2	9	1
0	-0.735572952959405	-0.597740643563218	0.305919022983161	0.620572166969238	1	2 years after	4	9	1
1	-0.735572952959405	-0.597740643563218	0.305919022983161	0.620572166969238	0	2 years after	4	9	1
0	-0.735572952959405	-0.597740643563218	0.305919022983161	0.620572166969238	0	2 years after	4	9	1
0	-0.735572952959405	-0.597740643563218	0.305919022983161	0.374605609572545	1	year of hunter-killed male death	2	9	1
0	-0.735572952959405	-0.597740643563218	0.305919022983161	0.374605609572545	1	year of hunter-killed male death	2	9	1
1	-0.735572952959405	-0.597740643563218	0.305919022983161	0.620572166969238	0	2 years after	4	9	1
0	-0.735572952959405	-0.597740643563218	0.305919022983161	0.620572166969238	1	2 years after	4	9	1
1	-0.735572952959405	-0.597740643563218	0.305919022983161	0.374605609572545	0	year of hunter-killed male death	2	9	1
1	-0.735572952959405	-0.597740643563218	0.305919022983161	0.620572166969238	0	2 years after	4	9	1
1	-0.735572952959405	-0.597740643563218	0.305919022983161	0.620572166969238	1	2 years after	4	9	1
1	-0.735572952959405	-0.597740643563218	0.305919022983161	0.620572166969238	0	2 years after	4	9	1
1	-0.735572952959405	-0.597740643563218	0.305919022983161	0.620572166969238	0	2 years after	4	9	1
1	1.61637445704384	-0.250915117155483	-0.616526691013423	1.05050577844678	0	year of hunter-killed male death	3	5	1
1	1.61637445704384	-0.250915117155483	-0.616526691013423	1.05050577844678	0	year of hunter-killed male death	3	5	1
1	1.61637445704384	-0.250915117155483	-0.616526691013423	1.05050577844678	0	year of hunter-killed male death	3	5	1
1	1.61637445704384	-0.250915117155483	-0.616526691013423	1.05050577844678	0	year of hunter-killed male death	3	5	1
1	1.61637445704384	-0.250915117155483	-0.616526691013423	1.05050577844678	0	year of hunter-killed male death	3	5	1
0	1.61637445704384	-0.250915117155483	-0.616526691013423	1.15562530150348	0	1 year after	4	5	1
0	1.61637445704384	-0.250915117155483	-0.616526691013423	1.15562530150348	0	1 year after	4	5	1
1	1.61637445704384	-0.250915117155483	-0.616526691013423	1.05050577844678	0	year of hunter-killed male death	3	5	1
1	1.61637445704384	-0.250915117155483	-0.616526691013423	1.05050577844678	0	year of hunter-killed male death	3	5	1
1	1.61637445704384	-0.250915117155483	-0.616526691013423	1.05050577844678	0	year of hunter-killed male death	3	5	1
1	1.61637445704384	-0.250915117155483	-0.616526691013423	1.05050577844678	0	year of hunter-killed male death	3	5	1
1	1.61637445704384	-0.250915117155483	-0.616526691013423	1.05050577844678	0	year of hunter-killed male death	3	5	1
1	1.61637445704384	-0.250915117155483	-0.616526691013423	1.05050577844678	0	year of hunter-killed male death	3	5	1
1	1.61637445704384	-0.250915117155483	-0.616526691013423	1.05050577844678	0	year of hunter-killed male death	3	5	1
1	1.61637445704384	-0.250915117155483	-0.616526691013423	1.05050577844678	0	year of hunter-killed male death	3	5	1
1	1.61637445704384	-0.250915117155483	-0.616526691013423	1.05050577844678	0	year of hunter-killed male death	3	5	1
1	1.61637445704384	-0.250915117155483	-0.616526691013423	1.05050577844678	0	year of hunter-killed male death	3	5	1
0	-1.23956168367439	-0.597740643563218	0.767141879981453	0.208390811966424	1	year of hunter-killed male death	2	10	1
0	-1.23956168367439	-0.597740643563218	0.767141879981453	0.208390811966424	0	year of hunter-killed male death	2	10	1
0	-1.23956168367439	-0.597740643563218	0.767141879981453	0.479164534169723	0	2 years after	4	10	1
1	-1.23956168367439	-0.597740643563218	0.767141879981453	0.479164534169723	0	2 years after	4	10	1
0	-1.23956168367439	-0.597740643563218	0.767141879981453	0.479164534169723	0	2 years after	4	10	1
0	-1.23956168367439	-0.597740643563218	0.767141879981453	0.479164534169723	0	2 years after	4	10	1
0	-1.23956168367439	-0.597740643563218	0.767141879981453	0.479164534169723	0	2 years after	4	10	1
1	-1.23956168367439	-0.597740643563218	0.767141879981453	0.340687332636215	0	1 year after	3	10	1
1	-1.23956168367439	-0.597740643563218	0.767141879981453	0.208390811966424	0	year of hunter-killed male death	2	10	1
1	-1.23956168367439	-0.597740643563218	0.767141879981453	0.340687332636215	0	1 year after	3	10	1
0	-1.23956168367439	-0.597740643563218	0.767141879981453	0.208390811966424	1	year of hunter-killed male death	2	10	1
1	-1.23956168367439	-0.597740643563218	0.767141879981453	0.479164534169723	0	2 years after	4	10	1
0	-1.23956168367439	-0.597740643563218	0.767141879981453	0.479164534169723	0	2 years after	4	10	1
1	-1.23956168367439	-0.597740643563218	0.767141879981453	0.479164534169723	0	2 years after	4	10	1
0	-1.23956168367439	-0.597740643563218	0.767141879981453	0.479164534169723	1	2 years after	4	10	1
1	-1.23956168367439	-0.597740643563218	0.767141879981453	0.340687332636215	0	1 year after	3	10	1
1	-1.23956168367439	-0.597740643563218	0.767141879981453	0.208390811966424	0	year of hunter-killed male death	2	10	1
1	-1.23956168367439	-0.597740643563218	0.767141879981453	0.340687332636215	0	1 year after	3	10	1
0	-1.23956168367439	-0.597740643563218	0.767141879981453	0.479164534169723	1	2 years after	4	10	1
1	-1.23956168367439	-0.597740643563218	0.767141879981453	0.479164534169723	0	2 years after	4	10	1
1	1.61637445704384	-0.250915117155483	-0.616526691013423	1.05050577844678	0	year of hunter-killed male death	3	5	1
1	1.61637445704384	-0.250915117155483	-0.616526691013423	1.05050577844678	0	year of hunter-killed male death	3	5	1
1	1.61637445704384	-0.250915117155483	-0.616526691013423	1.15562530150348	0	1 year after	4	5	1
1	1.61637445704384	-0.250915117155483	-0.616526691013423	1.15562530150348	0	1 year after	4	5	1
1	1.61637445704384	-0.250915117155483	-0.616526691013423	1.15562530150348	0	1 year after	4	5	1
1	1.61637445704384	-0.250915117155483	-0.616526691013423	1.15562530150348	0	1 year after	4	5	1
1	1.61637445704384	-0.250915117155483	-0.616526691013423	1.15562530150348	0	1 year after	4	5	1
0	-1.23956168367439	-0.597740643563218	0.767141879981453	0.340687332636215	0	1 year after	3	10	1
0	-1.23956168367439	-0.597740643563218	0.767141879981453	0.479164534169723	0	2 years after	4	10	1
1	-1.23956168367439	-0.597740643563218	0.767141879981453	0.479164534169723	0	2 years after	4	10	1
1	-1.23956168367439	-0.597740643563218	0.767141879981453	0.208390811966424	0	year of hunter-killed male death	2	10	1
0	-1.23956168367439	-0.597740643563218	0.767141879981453	0.208390811966424	0	year of hunter-killed male death	2	10	1
1	-1.23956168367439	-0.597740643563218	0.767141879981453	0.479164534169723	0	2 years after	4	10	1
0	-1.23956168367439	-0.597740643563218	0.767141879981453	0.340687332636215	0	1 year after	3	10	1
0	-1.23956168367439	-0.597740643563218	0.767141879981453	0.340687332636215	0	1 year after	3	10	1
0	-1.23956168367439	-0.597740643563218	0.767141879981453	0.340687332636215	0	1 year after	3	10	1
0	-1.23956168367439	-0.597740643563218	0.767141879981453	0.479164534169723	0	2 years after	4	10	1
0	-1.23956168367439	-0.597740643563218	0.767141879981453	0.208390811966424	0	year of hunter-killed male death	2	10	1
0	-1.23956168367439	-0.597740643563218	0.767141879981453	0.208390811966424	0	year of hunter-killed male death	2	10	1
1	-1.23956168367439	-0.597740643563218	0.767141879981453	0.340687332636215	0	1 year after	3	10	1
1	-1.23956168367439	-0.597740643563218	0.767141879981453	0.479164534169723	0	2 years after	4	10	1
0	-1.23956168367439	-0.597740643563218	0.767141879981453	0.340687332636215	0	1 year after	3	10	1
0	-1.23956168367439	-0.597740643563218	0.767141879981453	0.340687332636215	1	1 year after	3	10	1
0	-1.23956168367439	-0.597740643563218	0.767141879981453	0.479164534169723	0	2 years after	4	10	1
1	-1.23956168367439	-0.597740643563218	0.767141879981453	0.340687332636215	0	1 year after	3	10	1
1	-1.23956168367439	-0.597740643563218	0.767141879981453	0.208390811966424	0	year of hunter-killed male death	2	10	1
1	-1.23956168367439	-0.597740643563218	0.767141879981453	0.340687332636215	0	1 year after	3	10	1
0	-1.23956168367439	-0.597740643563218	0.767141879981453	0.208390811966424	0	year of hunter-killed male death	2	10	1
0	-1.23956168367439	-0.597740643563218	0.767141879981453	0.208390811966424	0	year of hunter-killed male death	2	10	1
0	-1.23956168367439	-0.597740643563218	0.767141879981453	0.340687332636215	1	1 year after	3	10	1
1	-1.23956168367439	-0.597740643563218	0.767141879981453	0.479164534169723	0	2 years after	4	10	1
0	-1.23956168367439	-0.597740643563218	0.767141879981453	0.208390811966424	0	year of hunter-killed male death	2	10	1
1	-1.23956168367439	-0.597740643563218	0.767141879981453	0.340687332636215	0	1 year after	3	10	1
0	-1.23956168367439	-0.597740643563218	0.767141879981453	0.208390811966424	1	year of hunter-killed male death	2	10	1
1	-1.23956168367439	-0.597740643563218	0.767141879981453	0.479164534169723	0	2 years after	4	10	1
1	-1.23956168367439	-0.597740643563218	0.767141879981453	0.479164534169723	0	2 years after	4	10	1
0	-1.23956168367439	-0.597740643563218	0.767141879981453	0.208390811966424	1	year of hunter-killed male death	2	10	1
0	-1.23956168367439	-0.597740643563218	0.767141879981453	0.208390811966424	1	year of hunter-killed male death	2	10	1
0	-1.23956168367439	-0.597740643563218	0.767141879981453	0.208390811966424	0	year of hunter-killed male death	2	10	1
1	-1.23956168367439	-0.597740643563218	0.767141879981453	0.340687332636215	0	1 year after	3	10	1
1	-1.23956168367439	-0.597740643563218	0.767141879981453	0.479164534169723	0	2 years after	4	10	1
0	-1.23956168367439	-0.597740643563218	0.767141879981453	0.208390811966424	0	year of hunter-killed male death	2	10	1
0	-1.23956168367439	-0.597740643563218	0.767141879981453	0.208390811966424	1	year of hunter-killed male death	2	10	1
0	-1.23956168367439	-0.597740643563218	0.767141879981453	0.340687332636215	1	1 year after	3	10	1
1	-1.23956168367439	-0.597740643563218	0.767141879981453	0.479164534169723	0	2 years after	4	10	1
0	-1.23956168367439	-0.597740643563218	0.767141879981453	0.479164534169723	1	2 years after	4	10	1
1	-1.23956168367439	-0.597740643563218	0.767141879981453	0.340687332636215	0	1 year after	3	10	1
0	-1.23956168367439	-0.597740643563218	0.767141879981453	0.479164534169723	1	2 years after	4	10	1
1	-1.23956168367439	-0.597740643563218	0.767141879981453	0.479164534169723	0	2 years after	4	10	1
0	-1.23956168367439	-0.597740643563218	0.767141879981453	0.208390811966424	0	year of hunter-killed male death	2	10	1
0	-1.23956168367439	-0.597740643563218	0.767141879981453	0.208390811966424	0	year of hunter-killed male death	2	10	1
0	-1.23956168367439	-0.597740643563218	0.767141879981453	0.340687332636215	0	1 year after	3	10	1
1	-1.23956168367439	-0.597740643563218	0.767141879981453	0.340687332636215	0	1 year after	3	10	1
0	-1.23956168367439	-0.597740643563218	0.767141879981453	0.208390811966424	0	year of hunter-killed male death	2	10	1
1	-1.23956168367439	-0.597740643563218	0.767141879981453	0.479164534169723	0	2 years after	4	10	1
1	-1.23956168367439	-0.597740643563218	0.767141879981453	0.340687332636215	0	1 year after	3	10	1
1	-1.23956168367439	-0.597740643563218	0.767141879981453	0.340687332636215	0	1 year after	3	10	1
0	-1.23956168367439	-0.597740643563218	0.767141879981453	0.340687332636215	1	1 year after	3	10	1
1	-1.23956168367439	-0.597740643563218	0.767141879981453	0.479164534169723	0	2 years after	4	10	1
0	-1.23956168367439	-0.597740643563218	0.767141879981453	0.340687332636215	0	1 year after	3	10	1
0	-1.23956168367439	-0.597740643563218	0.767141879981453	0.479164534169723	1	2 years after	4	10	1
1	-1.23956168367439	-0.597740643563218	0.767141879981453	0.479164534169723	0	2 years after	4	10	1
1	-1.23956168367439	-0.597740643563218	0.767141879981453	0.208390811966424	0	year of hunter-killed male death	2	10	1
0	-1.23956168367439	-0.597740643563218	0.767141879981453	0.479164534169723	0	2 years after	4	10	1
0	-1.23956168367439	-0.597740643563218	0.767141879981453	0.208390811966424	0	year of hunter-killed male death	2	10	1
0	-1.23956168367439	-0.597740643563218	0.767141879981453	0.479164534169723	0	2 years after	4	10	1
0	-1.23956168367439	-0.597740643563218	0.767141879981453	0.208390811966424	0	year of hunter-killed male death	2	10	1
0	-1.23956168367439	-0.597740643563218	0.767141879981453	0.208390811966424	0	year of hunter-killed male death	2	10	1
1	-1.23956168367439	-0.597740643563218	0.767141879981453	0.479164534169723	0	2 years after	4	10	1
1	-1.23956168367439	-0.597740643563218	0.767141879981453	0.479164534169723	0	2 years after	4	10	1
1	-1.23956168367439	-0.597740643563218	0.767141879981453	0.340687332636215	0	1 year after	3	10	1
1	1.61637445704384	-0.250915117155483	-0.616526691013423	1.15562530150348	0	1 year after	4	5	1
1	1.61637445704384	-0.250915117155483	-0.616526691013423	1.05050577844678	0	year of hunter-killed male death	3	5	1
1	1.61637445704384	-0.250915117155483	-0.616526691013423	1.15562530150348	0	1 year after	4	5	1
1	1.61637445704384	-0.250915117155483	-0.616526691013423	1.15562530150348	0	1 year after	4	5	1
0	1.61637445704384	-0.250915117155483	-0.616526691013423	1.15562530150348	0	1 year after	4	5	1
1	1.61637445704384	-0.250915117155483	-0.616526691013423	1.05050577844678	0	year of hunter-killed male death	3	5	1
1	1.61637445704384	-0.250915117155483	-0.616526691013423	1.05050577844678	0	year of hunter-killed male death	3	5	1
1	1.61637445704384	-0.250915117155483	-0.616526691013423	1.05050577844678	0	year of hunter-killed male death	3	5	1
0	1.61637445704384	-0.250915117155483	-0.616526691013423	1.15562530150348	0	1 year after	4	5	1
0	1.61637445704384	-0.250915117155483	-0.616526691013423	1.15562530150348	0	1 year after	4	5	1
1	1.61637445704384	-0.250915117155483	-0.616526691013423	1.05050577844678	0	year of hunter-killed male death	3	5	1
0	1.61637445704384	-0.250915117155483	-0.616526691013423	1.15562530150348	0	1 year after	4	5	1
0	1.61637445704384	-0.250915117155483	-0.616526691013423	1.15562530150348	0	1 year after	4	5	1
1	1.61637445704384	-0.250915117155483	-0.616526691013423	1.05050577844678	0	year of hunter-killed male death	3	5	1
1	1.61637445704384	-0.250915117155483	-0.616526691013423	1.05050577844678	0	year of hunter-killed male death	3	5	1
1	1.61637445704384	-0.250915117155483	-0.616526691013423	1.05050577844678	0	year of hunter-killed male death	3	5	1
1	1.61637445704384	-0.250915117155483	-0.616526691013423	1.05050577844678	0	year of hunter-killed male death	3	5	1
1	1.61637445704384	-0.250915117155483	-0.616526691013423	1.15562530150348	0	1 year after	4	5	1
1	1.61637445704384	-0.250915117155483	-0.616526691013423	1.15562530150348	0	1 year after	4	5	1
1	1.61637445704384	-0.250915117155483	-0.616526691013423	1.05050577844678	0	year of hunter-killed male death	3	5	1
0	1.61637445704384	-0.250915117155483	-0.616526691013423	1.15562530150348	0	1 year after	4	5	1
0	1.61637445704384	-0.250915117155483	-0.616526691013423	1.15562530150348	0	1 year after	4	5	1
0	1.61637445704384	-0.250915117155483	-0.616526691013423	1.15562530150348	0	1 year after	4	5	1
1	1.61637445704384	-0.250915117155483	-0.616526691013423	1.15562530150348	0	1 year after	4	5	1
1	1.61637445704384	-0.250915117155483	-0.616526691013423	1.15562530150348	0	1 year after	4	5	1
1	1.61637445704384	-0.250915117155483	-0.616526691013423	1.15562530150348	0	1 year after	4	5	1
0	1.61637445704384	-0.250915117155483	-0.616526691013423	1.15562530150348	0	1 year after	4	5	1
0	1.61637445704384	-0.250915117155483	-0.616526691013423	1.24466882328857	0	2 years after	-3	5	1
0	1.61637445704384	-0.250915117155483	-0.616526691013423	1.24466882328857	0	2 years after	-3	5	1
0	1.61637445704384	-0.250915117155483	-0.616526691013423	1.24466882328857	1	2 years after	-3	5	1
0	1.61637445704384	-0.250915117155483	-0.616526691013423	1.24466882328857	0	2 years after	-3	5	1
0	1.61637445704384	-0.250915117155483	-0.616526691013423	1.24466882328857	0	2 years after	-3	5	1
1	1.61637445704384	-0.250915117155483	-0.616526691013423	1.15562530150348	0	1 year after	4	5	1
1	-0.735572952959405	-0.597740643563218	0.305919022983161	0.374605609572545	0	year of hunter-killed male death	2	9	1
1	-0.735572952959405	-0.597740643563218	0.305919022983161	0.374605609572545	0	year of hunter-killed male death	2	9	1
1	-0.735572952959405	-0.597740643563218	0.305919022983161	0.374605609572545	0	year of hunter-killed male death	2	9	1
1	-0.735572952959405	-0.597740643563218	0.305919022983161	0.374605609572545	0	year of hunter-killed male death	2	9	1
1	-0.735572952959405	-0.597740643563218	0.305919022983161	0.374605609572545	0	year of hunter-killed male death	2	9	1
1	-0.735572952959405	-0.597740643563218	0.305919022983161	0.374605609572545	0	year of hunter-killed male death	2	9	1
1	-0.735572952959405	-0.597740643563218	0.305919022983161	0.374605609572545	0	year of hunter-killed male death	2	9	1
0	-0.735572952959405	-0.597740643563218	0.305919022983161	0.620572166969238	0	2 years after	4	9	1
1	-0.735572952959405	-0.597740643563218	0.305919022983161	0.620572166969238	0	2 years after	4	9	1
1	-0.735572952959405	-0.597740643563218	0.305919022983161	0.620572166969238	0	2 years after	4	9	1
0	-0.735572952959405	-0.597740643563218	0.305919022983161	0.620572166969238	1	2 years after	4	9	1
0	-0.735572952959405	-0.597740643563218	0.305919022983161	0.620572166969238	1	2 years after	4	9	1
1	-0.735572952959405	-0.597740643563218	0.305919022983161	0.620572166969238	0	2 years after	4	9	1
1	-0.735572952959405	-0.597740643563218	0.305919022983161	0.620572166969238	0	2 years after	4	9	1
0	-0.735572952959405	-0.597740643563218	0.305919022983161	0.620572166969238	0	2 years after	4	9	1
0	-0.735572952959405	-0.597740643563218	0.305919022983161	0.620572166969238	1	2 years after	4	9	1
1	-0.735572952959405	-0.597740643563218	0.305919022983161	0.620572166969238	1	2 years after	4	9	1
0	1.61637445704384	-0.250915117155483	-0.616526691013423	1.15562530150348	1	1 year after	4	5	1
0	1.61637445704384	-0.250915117155483	-0.616526691013423	1.15562530150348	0	1 year after	4	5	1
1	1.61637445704384	-0.250915117155483	-0.616526691013423	1.05050577844678	0	year of hunter-killed male death	3	5	1
1	1.61637445704384	-0.250915117155483	-0.616526691013423	1.15562530150348	0	1 year after	4	5	1
1	1.61637445704384	-0.250915117155483	-0.616526691013423	1.15562530150348	0	1 year after	4	5	1
1	-0.735572952959405	-0.597740643563218	0.305919022983161	0.620572166969238	0	2 years after	4	9	1
0	-0.735572952959405	-0.597740643563218	0.305919022983161	0.499095747204587	0	1 year after	3	9	1
0	-0.735572952959405	-0.597740643563218	0.305919022983161	0.620572166969238	0	2 years after	4	9	1
0	-0.735572952959405	-0.597740643563218	0.305919022983161	0.620572166969238	1	2 years after	4	9	1
1	-0.735572952959405	-0.597740643563218	0.305919022983161	0.620572166969238	0	2 years after	4	9	1
1	-0.735572952959405	-0.597740643563218	0.305919022983161	0.374605609572545	1	year of hunter-killed male death	2	9	1
1	-0.735572952959405	-0.597740643563218	0.305919022983161	0.620572166969238	0	2 years after	4	9	1
1	-0.735572952959405	-0.597740643563218	0.305919022983161	0.374605609572545	0	year of hunter-killed male death	2	9	1
1	-0.735572952959405	-0.597740643563218	0.305919022983161	0.374605609572545	0	year of hunter-killed male death	2	9	1
1	1.61637445704384	-0.250915117155483	-0.616526691013423	1.15562530150348	0	1 year after	4	5	1
0	1.61637445704384	-0.250915117155483	-0.616526691013423	1.24466882328857	0	2 years after	-3	5	1
0	1.61637445704384	-0.250915117155483	-0.616526691013423	1.24466882328857	0	2 years after	-3	5	1
0	1.61637445704384	-0.250915117155483	-0.616526691013423	1.24466882328857	0	2 years after	-3	5	1
0	1.61637445704384	-0.250915117155483	-0.616526691013423	1.24466882328857	0	2 years after	-3	5	1
0	1.61637445704384	-0.250915117155483	-0.616526691013423	1.24466882328857	1	2 years after	-3	5	1
0	1.61637445704384	-0.250915117155483	-0.616526691013423	1.24466882328857	0	2 years after	-3	5	1
0	1.61637445704384	-0.250915117155483	-0.616526691013423	1.24466882328857	0	2 years after	-3	5	1
0	1.61637445704384	-0.250915117155483	-0.616526691013423	1.24466882328857	0	2 years after	-3	5	1
0	1.61637445704384	-0.250915117155483	-0.616526691013423	1.15562530150348	0	1 year after	4	5	1
0	1.61637445704384	-0.250915117155483	-0.616526691013423	1.15562530150348	0	1 year after	4	5	1
0	1.61637445704384	-0.250915117155483	-0.616526691013423	1.15562530150348	0	1 year after	4	5	1
0	1.61637445704384	-0.250915117155483	-0.616526691013423	1.15562530150348	1	1 year after	4	5	1
1	1.61637445704384	-0.250915117155483	-0.616526691013423	1.15562530150348	0	1 year after	4	5	1
1	1.61637445704384	-0.250915117155483	-0.616526691013423	1.15562530150348	0	1 year after	4	5	1
0	1.61637445704384	-0.250915117155483	-0.616526691013423	1.15562530150348	0	1 year after	4	5	1
0	1.61637445704384	-0.250915117155483	-0.616526691013423	1.15562530150348	0	1 year after	4	5	1
0	1.61637445704384	-0.250915117155483	-0.616526691013423	1.15562530150348	0	1 year after	4	5	1
0	1.61637445704384	-0.250915117155483	-0.616526691013423	1.15562530150348	0	1 year after	4	5	1
0	1.61637445704384	-0.250915117155483	-0.616526691013423	1.15562530150348	1	1 year after	4	5	1
0	1.61637445704384	-0.250915117155483	-0.616526691013423	1.15562530150348	0	1 year after	4	5	1
0	1.61637445704384	-0.250915117155483	-0.616526691013423	1.15562530150348	1	1 year after	4	5	1
1	1.61637445704384	-0.250915117155483	-0.616526691013423	1.05050577844678	0	year of hunter-killed male death	3	5	1
1	1.61637445704384	-0.250915117155483	-0.616526691013423	1.05050577844678	0	year of hunter-killed male death	3	5	1
0	1.61637445704384	-0.250915117155483	-0.616526691013423	1.15562530150348	0	1 year after	4	5	1
0	1.61637445704384	-0.250915117155483	-0.616526691013423	1.15562530150348	1	1 year after	4	5	1
0	1.61637445704384	-0.250915117155483	-0.616526691013423	1.15562530150348	0	1 year after	4	5	1
1	1.61637445704384	-0.250915117155483	-0.616526691013423	1.15562530150348	0	1 year after	4	5	1
0	-0.735572952959405	-0.597740643563218	0.305919022983161	0.499095747204587	1	1 year after	3	9	1
1	1.61637445704384	-0.250915117155483	-0.616526691013423	1.15562530150348	0	1 year after	4	5	1
0	1.61637445704384	-0.250915117155483	-0.616526691013423	1.15562530150348	0	1 year after	4	5	1
0	1.61637445704384	-0.250915117155483	-0.616526691013423	1.15562530150348	0	1 year after	4	5	1
1	1.61637445704384	-0.250915117155483	-0.616526691013423	1.15562530150348	0	1 year after	4	5	1
1	1.61637445704384	-0.250915117155483	-0.616526691013423	1.15562530150348	0	1 year after	4	5	1
1	1.61637445704384	-0.250915117155483	-0.616526691013423	1.15562530150348	0	1 year after	4	5	1
1	1.61637445704384	-0.250915117155483	-0.616526691013423	1.15562530150348	0	1 year after	4	5	1
0	1.61637445704384	-0.250915117155483	-0.616526691013423	1.15562530150348	0	1 year after	4	5	1
0	-0.735572952959405	-0.597740643563218	0.305919022983161	0.620572166969238	1	2 years after	4	9	1
0	-0.735572952959405	-0.597740643563218	0.305919022983161	0.374605609572545	0	year of hunter-killed male death	2	9	1
1	1.61637445704384	-0.250915117155483	-0.616526691013423	1.15562530150348	0	1 year after	4	5	1
0	-0.735572952959405	-0.597740643563218	0.305919022983161	0.374605609572545	1	year of hunter-killed male death	2	9	1
1	1.61637445704384	-0.250915117155483	-0.616526691013423	1.15562530150348	0	1 year after	4	5	1
1	1.61637445704384	-0.250915117155483	-0.616526691013423	1.15562530150348	0	1 year after	4	5	1
0	1.61637445704384	-0.250915117155483	-0.616526691013423	1.24466882328857	0	2 years after	-3	5	1
1	1.61637445704384	-0.250915117155483	-0.616526691013423	1.15562530150348	0	1 year after	4	5	1
1	-0.735572952959405	-0.597740643563218	0.305919022983161	0.374605609572545	0	year of hunter-killed male death	2	9	1
1	-0.735572952959405	-0.597740643563218	0.305919022983161	0.499095747204587	0	1 year after	3	9	1
1	-0.735572952959405	-0.597740643563218	0.305919022983161	0.499095747204587	0	1 year after	3	9	1
0	1.61637445704384	-0.250915117155483	-0.616526691013423	1.15562530150348	0	1 year after	4	5	1
0	1.61637445704384	-0.250915117155483	-0.616526691013423	1.15562530150348	0	1 year after	4	5	1
0	1.61637445704384	-0.250915117155483	-0.616526691013423	1.15562530150348	0	1 year after	4	5	1
1	1.61637445704384	-0.250915117155483	-0.616526691013423	1.05050577844678	0	year of hunter-killed male death	3	5	1
1	-0.735572952959405	-0.597740643563218	0.305919022983161	0.499095747204587	0	1 year after	3	9	1
1	-0.735572952959405	-0.597740643563218	0.305919022983161	0.499095747204587	0	1 year after	3	9	1
1	-0.735572952959405	-0.597740643563218	0.305919022983161	0.499095747204587	0	1 year after	3	9	1
1	-0.735572952959405	-0.597740643563218	0.305919022983161	0.499095747204587	0	1 year after	3	9	1
0	-0.735572952959405	-0.597740643563218	0.305919022983161	0.620572166969238	0	2 years after	4	9	1
0	-0.735572952959405	-0.597740643563218	0.305919022983161	0.620572166969238	0	2 years after	4	9	1
0	-0.735572952959405	-0.597740643563218	0.305919022983161	0.620572166969238	0	2 years after	4	9	1
0	-0.735572952959405	-0.597740643563218	0.305919022983161	0.620572166969238	1	2 years after	4	9	1
0	-0.735572952959405	-0.597740643563218	0.305919022983161	0.620572166969238	1	2 years after	4	9	1
0	-0.735572952959405	-0.597740643563218	0.305919022983161	0.620572166969238	0	2 years after	4	9	1
1	-0.735572952959405	-0.597740643563218	0.305919022983161	0.620572166969238	0	2 years after	4	9	1
1	-0.735572952959405	-0.597740643563218	0.305919022983161	0.620572166969238	0	2 years after	4	9	1
0	-0.735572952959405	-0.597740643563218	0.305919022983161	0.620572166969238	0	2 years after	4	9	1
0	-0.735572952959405	-0.597740643563218	0.305919022983161	0.620572166969238	0	2 years after	4	9	1
0	-0.735572952959405	-0.597740643563218	0.305919022983161	0.620572166969238	0	2 years after	4	9	1
1	-0.735572952959405	-0.597740643563218	0.305919022983161	0.374605609572545	0	year of hunter-killed male death	2	9	1
1	1.61637445704384	-0.250915117155483	-0.616526691013423	1.15562530150348	0	1 year after	4	5	1
1	1.61637445704384	-0.250915117155483	-0.616526691013423	1.05050577844678	0	year of hunter-killed male death	3	5	1
1	1.61637445704384	-0.250915117155483	-0.616526691013423	1.05050577844678	0	year of hunter-killed male death	3	5	1
1	1.61637445704384	-0.250915117155483	-0.616526691013423	1.15562530150348	0	1 year after	4	5	1
1	1.61637445704384	-0.250915117155483	-0.616526691013423	1.15562530150348	0	1 year after	4	5	1
1	1.61637445704384	-0.250915117155483	-0.616526691013423	1.15562530150348	0	1 year after	4	5	1
1	1.61637445704384	-0.250915117155483	-0.616526691013423	1.15562530150348	0	1 year after	4	5	1
0	1.61637445704384	-0.250915117155483	-0.616526691013423	1.24466882328857	0	2 years after	-3	5	1
0	1.61637445704384	-0.250915117155483	-0.616526691013423	1.24466882328857	0	2 years after	-3	5	1
0	1.61637445704384	-0.250915117155483	-0.616526691013423	1.24466882328857	0	2 years after	-3	5	1
1	1.61637445704384	-0.250915117155483	-0.616526691013423	1.15562530150348	0	1 year after	4	5	1
1	1.61637445704384	-0.250915117155483	-0.616526691013423	1.15562530150348	0	1 year after	4	5	1
0	1.61637445704384	-0.250915117155483	-0.616526691013423	1.24466882328857	1	2 years after	-3	5	1
0	1.61637445704384	-0.250915117155483	-0.616526691013423	1.24466882328857	0	2 years after	-3	5	1
0	1.61637445704384	-0.250915117155483	-0.616526691013423	1.24466882328857	0	2 years after	-3	5	1
0	1.61637445704384	-0.250915117155483	-0.616526691013423	1.24466882328857	0	2 years after	-3	5	1
0	1.61637445704384	-0.250915117155483	-0.616526691013423	1.24466882328857	0	2 years after	-3	5	1
1	1.61637445704384	-0.250915117155483	-0.616526691013423	1.15562530150348	0	1 year after	4	5	1
1	1.61637445704384	-0.250915117155483	-0.616526691013423	1.15562530150348	0	1 year after	4	5	1
1	1.61637445704384	-0.250915117155483	-0.616526691013423	1.15562530150348	0	1 year after	4	5	1
1	1.61637445704384	-0.250915117155483	-0.616526691013423	1.15562530150348	0	1 year after	4	5	1
1	1.61637445704384	-0.250915117155483	-0.616526691013423	1.15562530150348	0	1 year after	4	5	1
1	1.61637445704384	-0.250915117155483	-0.616526691013423	1.15562530150348	0	1 year after	4	5	1
1	1.61637445704384	-0.250915117155483	-0.616526691013423	1.15562530150348	0	1 year after	4	5	1
0	1.61637445704384	-0.250915117155483	-0.616526691013423	1.24466882328857	0	2 years after	-3	5	1
0	1.61637445704384	-0.250915117155483	-0.616526691013423	1.24466882328857	0	2 years after	-3	5	1
0	1.61637445704384	-0.250915117155483	-0.616526691013423	1.24466882328857	0	2 years after	-3	5	1
0	1.61637445704384	-0.250915117155483	-0.616526691013423	1.24466882328857	0	2 years after	-3	5	1
1	1.61637445704384	-0.250915117155483	-0.616526691013423	1.15562530150348	0	1 year after	4	5	1
1	1.61637445704384	-0.250915117155483	-0.616526691013423	1.15562530150348	0	1 year after	4	5	1
1	1.61637445704384	-0.250915117155483	-0.616526691013423	1.15562530150348	0	1 year after	4	5	1
1	1.61637445704384	-0.250915117155483	-0.616526691013423	1.15562530150348	0	1 year after	4	5	1
1	1.61637445704384	-0.250915117155483	-0.616526691013423	1.15562530150348	0	1 year after	4	5	1
1	1.61637445704384	-0.250915117155483	-0.616526691013423	1.15562530150348	0	1 year after	4	5	1
1	1.61637445704384	-0.250915117155483	-0.616526691013423	1.15562530150348	0	1 year after	4	5	1
1	1.61637445704384	-0.250915117155483	-0.616526691013423	1.15562530150348	0	1 year after	4	5	1
1	1.61637445704384	-0.250915117155483	-0.616526691013423	1.15562530150348	0	1 year after	4	5	1
1	1.61637445704384	-0.250915117155483	-0.616526691013423	1.15562530150348	0	1 year after	4	5	1
1	1.61637445704384	-0.250915117155483	-0.616526691013423	1.15562530150348	0	1 year after	4	5	1
1	1.61637445704384	-0.250915117155483	-0.616526691013423	1.15562530150348	0	1 year after	4	5	1
1	1.61637445704384	-0.250915117155483	-0.616526691013423	1.05050577844678	0	year of hunter-killed male death	3	5	1
1	1.61637445704384	-0.250915117155483	-0.616526691013423	1.15562530150348	0	1 year after	4	5	1
0	1.61637445704384	-0.250915117155483	-0.616526691013423	1.24466882328857	0	2 years after	-3	5	1
0	1.61637445704384	-0.250915117155483	-0.616526691013423	1.24466882328857	0	2 years after	-3	5	1
0	1.61637445704384	-0.250915117155483	-0.616526691013423	1.24466882328857	1	2 years after	-3	5	1
0	1.61637445704384	-0.250915117155483	-0.616526691013423	1.24466882328857	0	2 years after	-3	5	1
0	1.61637445704384	-0.250915117155483	-0.616526691013423	1.24466882328857	0	2 years after	-3	5	1
0	1.61637445704384	-0.250915117155483	-0.616526691013423	1.24466882328857	0	2 years after	-3	5	1
0	1.61637445704384	-0.250915117155483	-0.616526691013423	1.24466882328857	0	2 years after	-3	5	1
0	1.61637445704384	-0.250915117155483	-0.616526691013423	1.24466882328857	1	2 years after	-3	5	1
0	1.61637445704384	-0.250915117155483	-0.616526691013423	1.24466882328857	0	2 years after	-3	5	1
0	1.61637445704384	-0.250915117155483	-0.616526691013423	1.24466882328857	1	2 years after	-3	5	1
0	1.61637445704384	-0.250915117155483	-0.616526691013423	1.24466882328857	0	2 years after	-3	5	1
0	1.61637445704384	-0.250915117155483	-0.616526691013423	1.24466882328857	0	2 years after	-3	5	1
0	1.61637445704384	-0.250915117155483	-0.616526691013423	1.24466882328857	0	2 years after	-3	5	1
1	1.61637445704384	-0.250915117155483	-0.616526691013423	1.24466882328857	0	2 years after	-3	5	1
1	1.61637445704384	-0.250915117155483	-0.616526691013423	1.24466882328857	0	2 years after	-3	5	1
1	1.61637445704384	-0.250915117155483	-0.616526691013423	1.24466882328857	0	2 years after	-3	5	1
1	1.61637445704384	-0.250915117155483	-0.616526691013423	1.24466882328857	0	2 years after	-3	5	1
1	1.61637445704384	-0.250915117155483	-0.616526691013423	1.24466882328857	0	2 years after	-3	5	1
1	1.61637445704384	-0.250915117155483	-0.616526691013423	1.24466882328857	0	2 years after	-3	5	1
1	1.61637445704384	-0.250915117155483	-0.616526691013423	1.24466882328857	0	2 years after	-3	5	1
1	1.61637445704384	-0.250915117155483	-0.616526691013423	1.15562530150348	0	1 year after	4	5	1
1	1.61637445704384	-0.250915117155483	-0.616526691013423	1.15562530150348	0	1 year after	4	5	1
1	1.61637445704384	-0.250915117155483	-0.616526691013423	1.15562530150348	0	1 year after	4	5	1
1	1.61637445704384	-0.250915117155483	-0.616526691013423	1.15562530150348	0	1 year after	4	5	1
0	1.61637445704384	-0.250915117155483	-0.616526691013423	1.15562530150348	0	1 year after	4	5	1
0	1.61637445704384	-0.250915117155483	-0.616526691013423	1.15562530150348	0	1 year after	4	5	1
0	1.61637445704384	-0.250915117155483	-0.616526691013423	1.15562530150348	0	1 year after	4	5	1
0	1.61637445704384	-0.250915117155483	-0.616526691013423	1.15562530150348	1	1 year after	4	5	1
1	1.61637445704384	-0.250915117155483	-0.616526691013423	1.15562530150348	0	1 year after	4	5	1
1	1.61637445704384	-0.250915117155483	-0.616526691013423	1.15562530150348	0	1 year after	4	5	1
1	1.61637445704384	-0.250915117155483	-0.616526691013423	1.15562530150348	0	1 year after	4	5	1
1	1.61637445704384	-0.250915117155483	-0.616526691013423	1.15562530150348	0	1 year after	4	5	1
1	1.61637445704384	-0.250915117155483	-0.616526691013423	1.15562530150348	0	1 year after	4	5	1
1	1.61637445704384	-0.250915117155483	-0.616526691013423	1.15562530150348	0	1 year after	4	5	1
1	1.61637445704384	-0.250915117155483	-0.616526691013423	1.15562530150348	0	1 year after	4	5	1
1	1.61637445704384	-0.250915117155483	-0.616526691013423	1.15562530150348	0	1 year after	4	5	1
1	1.61637445704384	-0.250915117155483	-0.616526691013423	1.15562530150348	0	1 year after	4	5	1
1	1.61637445704384	-0.250915117155483	-0.616526691013423	1.15562530150348	0	1 year after	4	5	1
1	1.61637445704384	-0.250915117155483	-0.616526691013423	1.15562530150348	0	1 year after	4	5	1
1	1.61637445704384	-0.250915117155483	-0.616526691013423	1.15562530150348	0	1 year after	4	5	1
1	1.61637445704384	-0.250915117155483	-0.616526691013423	1.15562530150348	0	1 year after	4	5	1
1	1.61637445704384	-0.250915117155483	-0.616526691013423	1.15562530150348	0	1 year after	4	5	1
1	1.61637445704384	-0.250915117155483	-0.616526691013423	1.15562530150348	0	1 year after	4	5	1
0	1.61637445704384	-0.250915117155483	-0.616526691013423	1.24466882328857	0	2 years after	-3	5	1
0	1.61637445704384	-0.250915117155483	-0.616526691013423	1.24466882328857	0	2 years after	-3	5	1
0	1.61637445704384	-0.250915117155483	-0.616526691013423	1.24466882328857	0	2 years after	-3	5	1
0	1.61637445704384	-0.250915117155483	-0.616526691013423	1.24466882328857	0	2 years after	-3	5	1
1	1.61637445704384	-0.250915117155483	-0.616526691013423	1.15562530150348	0	1 year after	4	5	1
1	1.61637445704384	-0.250915117155483	-0.616526691013423	1.15562530150348	0	1 year after	4	5	1
0	-1.23956168367439	-0.597740643563218	0.767141879981453	0.479164534169723	1	2 years after	4	10	1
0	1.61637445704384	-0.250915117155483	-0.616526691013423	1.24466882328857	0	2 years after	-3	5	1
0	1.61637445704384	-0.250915117155483	-0.616526691013423	1.24466882328857	0	2 years after	-3	5	1
0	1.61637445704384	-0.250915117155483	-0.616526691013423	1.24466882328857	0	2 years after	-3	5	1
0	1.61637445704384	-0.250915117155483	-0.616526691013423	1.24466882328857	0	2 years after	-3	5	1
0	1.61637445704384	-0.250915117155483	-0.616526691013423	1.24466882328857	0	2 years after	-3	5	1
1	1.61637445704384	-0.250915117155483	-0.616526691013423	1.24466882328857	0	2 years after	-3	5	1
0	1.61637445704384	-0.250915117155483	-0.616526691013423	1.24466882328857	1	2 years after	-3	5	1
0	1.61637445704384	-0.250915117155483	-0.616526691013423	1.24466882328857	0	2 years after	-3	5	1
0	1.61637445704384	-0.250915117155483	-0.616526691013423	1.24466882328857	0	2 years after	-3	5	1
0	1.61637445704384	-0.250915117155483	-0.616526691013423	1.24466882328857	0	2 years after	-3	5	1
1	1.61637445704384	-0.250915117155483	-0.616526691013423	1.15562530150348	0	1 year after	4	5	1
0	1.61637445704384	-0.250915117155483	-0.616526691013423	1.24466882328857	0	2 years after	-3	5	1
0	1.61637445704384	-0.250915117155483	-0.616526691013423	1.24466882328857	0	2 years after	-3	5	1
0	1.61637445704384	-0.250915117155483	-0.616526691013423	1.24466882328857	0	2 years after	-3	5	1
0	1.61637445704384	-0.250915117155483	-0.616526691013423	1.24466882328857	0	2 years after	-3	5	1
0	1.61637445704384	-0.250915117155483	-0.616526691013423	1.24466882328857	1	2 years after	-3	5	1
0	1.61637445704384	-0.250915117155483	-0.616526691013423	1.24466882328857	1	2 years after	-3	5	1
0	1.61637445704384	-0.250915117155483	-0.616526691013423	1.24466882328857	1	2 years after	-3	5	1
0	1.61637445704384	-0.250915117155483	-0.616526691013423	1.24466882328857	0	2 years after	-3	5	1
0	1.61637445704384	-0.250915117155483	-0.616526691013423	1.24466882328857	0	2 years after	-3	5	1
0	1.61637445704384	-0.250915117155483	-0.616526691013423	1.24466882328857	0	2 years after	-3	5	1
0	1.61637445704384	-0.250915117155483	-0.616526691013423	1.24466882328857	0	2 years after	-3	5	1
0	1.61637445704384	-0.250915117155483	-0.616526691013423	1.24466882328857	0	2 years after	-3	5	1
0	1.61637445704384	-0.250915117155483	-0.616526691013423	1.24466882328857	0	2 years after	-3	5	1
0	1.61637445704384	-0.250915117155483	-0.616526691013423	1.24466882328857	0	2 years after	-3	5	1
0	1.61637445704384	-0.250915117155483	-0.616526691013423	1.24466882328857	0	2 years after	-3	5	1
1	1.61637445704384	-0.250915117155483	-0.616526691013423	1.15562530150348	0	1 year after	4	5	1
1	1.61637445704384	-0.250915117155483	-0.616526691013423	1.15562530150348	0	1 year after	4	5	1
1	1.61637445704384	-0.250915117155483	-0.616526691013423	1.15562530150348	0	1 year after	4	5	1
1	1.61637445704384	-0.250915117155483	-0.616526691013423	1.15562530150348	0	1 year after	4	5	1
0	-0.735572952959405	-0.597740643563218	0.305919022983161	0.620572166969238	1	2 years after	4	9	1
0	-0.735572952959405	-0.597740643563218	0.305919022983161	0.620572166969238	1	2 years after	4	9	1
0	1.61637445704384	-0.250915117155483	-0.616526691013423	1.24466882328857	0	2 years after	-3	5	1
0	1.61637445704384	-0.250915117155483	-0.616526691013423	1.24466882328857	0	2 years after	-3	5	1
0	1.61637445704384	-0.250915117155483	-0.616526691013423	1.24466882328857	1	2 years after	-3	5	1
0	1.61637445704384	-0.250915117155483	-0.616526691013423	1.24466882328857	0	2 years after	-3	5	1
0	1.61637445704384	-0.250915117155483	-0.616526691013423	1.24466882328857	0	2 years after	-3	5	1
0	1.61637445704384	-0.250915117155483	-0.616526691013423	1.24466882328857	0	2 years after	-3	5	1
0	1.61637445704384	-0.250915117155483	-0.616526691013423	1.24466882328857	0	2 years after	-3	5	1
0	1.61637445704384	-0.250915117155483	-0.616526691013423	1.24466882328857	0	2 years after	-3	5	1
0	1.61637445704384	-0.250915117155483	-0.616526691013423	1.24466882328857	0	2 years after	-3	5	1
0	1.61637445704384	-0.250915117155483	-0.616526691013423	1.24466882328857	0	2 years after	-3	5	1
0	1.61637445704384	-0.250915117155483	-0.616526691013423	1.24466882328857	0	2 years after	-3	5	1
0	1.61637445704384	-0.250915117155483	-0.616526691013423	1.24466882328857	0	2 years after	-3	5	1
0	1.61637445704384	-0.250915117155483	-0.616526691013423	1.24466882328857	0	2 years after	-3	5	1
0	1.61637445704384	-0.250915117155483	-0.616526691013423	1.24466882328857	1	2 years after	-3	5	1
0	1.61637445704384	-0.250915117155483	-0.616526691013423	1.24466882328857	0	2 years after	-3	5	1
0	1.61637445704384	-0.250915117155483	-0.616526691013423	1.24466882328857	1	2 years after	-3	5	1
0	1.61637445704384	-0.250915117155483	-0.616526691013423	1.24466882328857	0	2 years after	-3	5	1
0	1.61637445704384	-0.250915117155483	-0.616526691013423	1.24466882328857	1	2 years after	-3	5	1
0	1.61637445704384	-0.250915117155483	-0.616526691013423	1.24466882328857	0	2 years after	-3	5	1
0	1.61637445704384	-0.250915117155483	-0.616526691013423	1.24466882328857	0	2 years after	-3	5	1
0	1.61637445704384	-0.250915117155483	-0.616526691013423	1.24466882328857	0	2 years after	-3	5	1
0	1.61637445704384	-0.250915117155483	-0.616526691013423	1.24466882328857	0	2 years after	-3	5	1
0	1.61637445704384	-0.250915117155483	-0.616526691013423	1.24466882328857	0	2 years after	-3	5	1
0	1.61637445704384	-0.250915117155483	-0.616526691013423	1.24466882328857	0	2 years after	-3	5	1
0	1.61637445704384	-0.250915117155483	-0.616526691013423	1.24466882328857	0	2 years after	-3	5	1
0	1.61637445704384	-0.250915117155483	-0.616526691013423	1.24466882328857	0	2 years after	-3	5	1
0	1.61637445704384	-0.250915117155483	-0.616526691013423	1.24466882328857	0	2 years after	-3	5	1
0	1.61637445704384	-0.250915117155483	-0.616526691013423	1.24466882328857	0	2 years after	-3	5	1
0	1.61637445704384	-0.250915117155483	-0.616526691013423	1.24466882328857	0	2 years after	-3	5	1
0	1.61637445704384	-0.250915117155483	-0.616526691013423	1.24466882328857	0	2 years after	-3	5	1
1	1.61637445704384	-0.250915117155483	-0.616526691013423	1.15562530150348	0	1 year after	4	5	1
1	1.61637445704384	-0.250915117155483	-0.616526691013423	1.15562530150348	0	1 year after	4	5	1
1	1.61637445704384	-0.250915117155483	-0.616526691013423	1.15562530150348	0	1 year after	4	5	1
1	1.61637445704384	-0.250915117155483	-0.616526691013423	1.15562530150348	0	1 year after	4	5	1
1	1.61637445704384	-0.250915117155483	-0.616526691013423	1.15562530150348	0	1 year after	4	5	1
0	1.61637445704384	-0.250915117155483	-0.616526691013423	1.24466882328857	0	2 years after	-3	5	1
0	1.61637445704384	-0.250915117155483	-0.616526691013423	1.24466882328857	0	2 years after	-3	5	1
1	1.61637445704384	-0.250915117155483	-0.616526691013423	1.15562530150348	0	1 year after	4	5	1
0	1.61637445704384	-0.250915117155483	-0.616526691013423	1.24466882328857	1	2 years after	-3	5	1
0	1.61637445704384	-0.250915117155483	-0.616526691013423	1.24466882328857	1	2 years after	-3	5	1
1	1.61637445704384	-0.250915117155483	-0.616526691013423	1.05050577844678	0	year of hunter-killed male death	3	5	1
1	1.61637445704384	-0.250915117155483	-0.616526691013423	1.05050577844678	0	year of hunter-killed male death	3	5	1
1	1.61637445704384	-0.250915117155483	-0.616526691013423	1.05050577844678	0	year of hunter-killed male death	3	5	1
1	1.61637445704384	-0.250915117155483	-0.616526691013423	1.05050577844678	0	year of hunter-killed male death	3	5	1
1	1.61637445704384	-0.250915117155483	-0.616526691013423	1.05050577844678	0	year of hunter-killed male death	3	5	1
1	1.61637445704384	-0.250915117155483	-0.616526691013423	1.05050577844678	0	year of hunter-killed male death	3	5	1
1	1.61637445704384	-0.250915117155483	-0.616526691013423	1.05050577844678	0	year of hunter-killed male death	3	5	1
1	1.61637445704384	-0.250915117155483	-0.616526691013423	1.05050577844678	0	year of hunter-killed male death	3	5	1
1	1.61637445704384	-0.250915117155483	-0.616526691013423	1.05050577844678	0	year of hunter-killed male death	3	5	1
1	1.61637445704384	-0.250915117155483	-0.616526691013423	1.05050577844678	0	year of hunter-killed male death	3	5	1
1	1.61637445704384	-0.250915117155483	-0.616526691013423	1.05050577844678	0	year of hunter-killed male death	3	5	1
1	1.61637445704384	-0.250915117155483	-0.616526691013423	1.05050577844678	0	year of hunter-killed male death	3	5	1
1	1.61637445704384	-0.250915117155483	-0.616526691013423	1.05050577844678	0	year of hunter-killed male death	3	5	1
1	1.61637445704384	-0.250915117155483	-0.616526691013423	1.05050577844678	0	year of hunter-killed male death	3	5	1
1	1.61637445704384	-0.250915117155483	-0.616526691013423	1.05050577844678	0	year of hunter-killed male death	3	5	1
1	1.61637445704384	-0.250915117155483	-0.616526691013423	1.05050577844678	0	year of hunter-killed male death	3	5	1
1	1.61637445704384	-0.250915117155483	-0.616526691013423	1.05050577844678	0	year of hunter-killed male death	3	5	1
1	1.61637445704384	-0.250915117155483	-0.616526691013423	1.05050577844678	0	year of hunter-killed male death	3	5	1
1	-0.735572952959405	-0.597740643563218	0.305919022983161	0.620572166969238	0	2 years after	4	9	1
0	-0.735572952959405	-0.597740643563218	0.305919022983161	0.374605609572545	1	year of hunter-killed male death	2	9	1
1	-0.735572952959405	-0.597740643563218	0.305919022983161	0.374605609572545	1	year of hunter-killed male death	2	9	1
1	-0.735572952959405	-0.597740643563218	0.305919022983161	0.374605609572545	1	year of hunter-killed male death	2	9	1
1	-0.735572952959405	-0.597740643563218	0.305919022983161	0.374605609572545	1	year of hunter-killed male death	2	9	1
1	-0.735572952959405	-0.597740643563218	0.305919022983161	0.374605609572545	1	year of hunter-killed male death	2	9	1
1	-0.735572952959405	-0.597740643563218	0.305919022983161	0.374605609572545	1	year of hunter-killed male death	2	9	1
1	-0.735572952959405	-0.597740643563218	0.305919022983161	0.499095747204587	0	1 year after	3	9	1
1	-0.735572952959405	-0.597740643563218	0.305919022983161	0.374605609572545	0	year of hunter-killed male death	2	9	1
0	-0.735572952959405	-0.597740643563218	0.305919022983161	0.374605609572545	0	year of hunter-killed male death	2	9	1
0	-0.735572952959405	-0.597740643563218	0.305919022983161	0.374605609572545	1	year of hunter-killed male death	2	9	1
0	-0.735572952959405	-0.597740643563218	0.305919022983161	0.620572166969238	0	2 years after	4	9	1
0	-0.735572952959405	-0.597740643563218	0.305919022983161	0.374605609572545	0	year of hunter-killed male death	2	9	1
0	-0.735572952959405	-0.597740643563218	0.305919022983161	0.374605609572545	1	year of hunter-killed male death	2	9	1
0	-0.735572952959405	-0.597740643563218	0.305919022983161	0.620572166969238	1	2 years after	4	9	1
0	-0.735572952959405	-0.597740643563218	0.305919022983161	0.620572166969238	0	2 years after	4	9	1
0	-0.735572952959405	-0.597740643563218	0.305919022983161	0.620572166969238	1	2 years after	4	9	1
0	-0.735572952959405	-0.597740643563218	0.305919022983161	0.374605609572545	1	year of hunter-killed male death	2	9	1
0	-0.735572952959405	-0.597740643563218	0.305919022983161	0.374605609572545	1	year of hunter-killed male death	2	9	1
0	-0.735572952959405	-0.597740643563218	0.305919022983161	0.374605609572545	1	year of hunter-killed male death	2	9	1
0	-0.735572952959405	-0.597740643563218	0.305919022983161	0.374605609572545	1	year of hunter-killed male death	2	9	1
0	-0.735572952959405	-0.597740643563218	0.305919022983161	0.374605609572545	0	year of hunter-killed male death	2	9	1
0	-0.735572952959405	-0.597740643563218	0.305919022983161	0.374605609572545	0	year of hunter-killed male death	2	9	1
0	-0.735572952959405	-0.597740643563218	0.305919022983161	0.499095747204587	1	1 year after	3	9	1
0	-0.735572952959405	-0.597740643563218	0.305919022983161	0.499095747204587	1	1 year after	3	9	1
0	-0.735572952959405	-0.597740643563218	0.305919022983161	0.499095747204587	1	1 year after	3	9	1
0	-0.735572952959405	-0.597740643563218	0.305919022983161	0.499095747204587	1	1 year after	3	9	1
1	-0.735572952959405	-0.597740643563218	0.305919022983161	0.620572166969238	0	2 years after	4	9	1
0	-0.735572952959405	-0.597740643563218	0.305919022983161	0.374605609572545	0	year of hunter-killed male death	2	9	1
0	-0.735572952959405	-0.597740643563218	0.305919022983161	0.499095747204587	0	1 year after	3	9	1
1	-0.735572952959405	-0.597740643563218	0.305919022983161	0.620572166969238	0	2 years after	4	9	1
1	-0.735572952959405	-0.597740643563218	0.305919022983161	0.620572166969238	0	2 years after	4	9	1
1	-0.735572952959405	-0.597740643563218	0.305919022983161	0.620572166969238	0	2 years after	4	9	1
1	-0.735572952959405	-0.597740643563218	0.305919022983161	0.620572166969238	0	2 years after	4	9	1
0	-0.735572952959405	-0.597740643563218	0.305919022983161	0.620572166969238	1	2 years after	4	9	1
0	-0.735572952959405	-0.597740643563218	0.305919022983161	0.620572166969238	1	2 years after	4	9	1
0	-0.735572952959405	-0.597740643563218	0.305919022983161	0.620572166969238	1	2 years after	4	9	1
0	-0.735572952959405	-0.597740643563218	0.305919022983161	0.620572166969238	1	2 years after	4	9	1
0	-0.735572952959405	-0.597740643563218	0.305919022983161	0.620572166969238	0	2 years after	4	9	1
0	-0.735572952959405	-0.597740643563218	0.305919022983161	0.620572166969238	1	2 years after	4	9	1
0	-0.735572952959405	-0.597740643563218	0.305919022983161	0.620572166969238	0	2 years after	4	9	1
0	-0.735572952959405	-0.597740643563218	0.305919022983161	0.620572166969238	1	2 years after	4	9	1
0	-0.735572952959405	-0.597740643563218	0.305919022983161	0.620572166969238	0	2 years after	4	9	1
0	-0.735572952959405	-0.597740643563218	0.305919022983161	0.620572166969238	1	2 years after	4	9	1
1	-0.735572952959405	-0.597740643563218	0.305919022983161	0.499095747204587	0	1 year after	3	9	1
1	-0.735572952959405	-0.597740643563218	0.305919022983161	0.499095747204587	0	1 year after	3	9	1
1	-0.735572952959405	-0.597740643563218	0.305919022983161	0.499095747204587	0	1 year after	3	9	1
0	-0.735572952959405	-0.597740643563218	0.305919022983161	0.499095747204587	1	1 year after	3	9	1
0	-0.735572952959405	-0.597740643563218	0.305919022983161	0.499095747204587	0	1 year after	3	9	1
0	-0.735572952959405	-0.597740643563218	0.305919022983161	0.499095747204587	0	1 year after	3	9	1
0	-0.735572952959405	-0.597740643563218	0.305919022983161	0.620572166969238	1	2 years after	4	9	1
0	-0.735572952959405	-0.597740643563218	0.305919022983161	0.499095747204587	1	1 year after	3	9	1
0	-0.735572952959405	-0.597740643563218	0.305919022983161	0.499095747204587	0	1 year after	3	9	1
1	-0.735572952959405	-0.597740643563218	0.305919022983161	0.374605609572545	0	year of hunter-killed male death	2	9	1
1	-0.735572952959405	-0.597740643563218	0.305919022983161	0.374605609572545	0	year of hunter-killed male death	2	9	1
1	-0.735572952959405	-0.597740643563218	0.305919022983161	0.374605609572545	0	year of hunter-killed male death	2	9	1
1	-0.735572952959405	-0.597740643563218	0.305919022983161	0.374605609572545	0	year of hunter-killed male death	2	9	1
1	-0.735572952959405	-0.597740643563218	0.305919022983161	0.374605609572545	0	year of hunter-killed male death	2	9	1
1	-0.735572952959405	-0.597740643563218	0.305919022983161	0.374605609572545	0	year of hunter-killed male death	2	9	1
1	-0.735572952959405	-0.597740643563218	0.305919022983161	0.620572166969238	0	2 years after	4	9	1
1	-0.735572952959405	-0.597740643563218	0.305919022983161	0.499095747204587	0	1 year after	3	9	1
0	-0.735572952959405	-0.597740643563218	0.305919022983161	0.374605609572545	1	year of hunter-killed male death	2	9	1
0	-0.735572952959405	-0.597740643563218	0.305919022983161	0.374605609572545	1	year of hunter-killed male death	2	9	1
0	-0.735572952959405	-0.597740643563218	0.305919022983161	0.374605609572545	0	year of hunter-killed male death	2	9	1
0	-0.735572952959405	-0.597740643563218	0.305919022983161	0.374605609572545	1	year of hunter-killed male death	2	9	1
0	-0.735572952959405	-0.597740643563218	0.305919022983161	0.374605609572545	0	year of hunter-killed male death	2	9	1
1	-0.735572952959405	-0.597740643563218	0.305919022983161	0.499095747204587	0	1 year after	3	9	1
0	-0.735572952959405	-0.597740643563218	0.305919022983161	0.374605609572545	1	year of hunter-killed male death	2	9	1
0	-0.735572952959405	-0.597740643563218	0.305919022983161	0.374605609572545	1	year of hunter-killed male death	2	9	1
1	-0.735572952959405	-0.597740643563218	0.305919022983161	0.374605609572545	0	year of hunter-killed male death	2	9	1
1	-0.735572952959405	-0.597740643563218	0.305919022983161	0.374605609572545	0	year of hunter-killed male death	2	9	1
1	-0.735572952959405	-0.597740643563218	0.305919022983161	0.374605609572545	0	year of hunter-killed male death	2	9	1
1	-0.735572952959405	-0.597740643563218	0.305919022983161	0.374605609572545	0	year of hunter-killed male death	2	9	1
1	-0.735572952959405	-0.597740643563218	0.305919022983161	0.374605609572545	0	year of hunter-killed male death	2	9	1
1	-0.735572952959405	-0.597740643563218	0.305919022983161	0.374605609572545	1	year of hunter-killed male death	2	9	1
0	-0.735572952959405	-0.597740643563218	0.305919022983161	0.374605609572545	0	year of hunter-killed male death	2	9	1
0	-0.735572952959405	-0.597740643563218	0.305919022983161	0.374605609572545	1	year of hunter-killed male death	2	9	1
0	-0.735572952959405	-0.597740643563218	0.305919022983161	0.374605609572545	1	year of hunter-killed male death	2	9	1
0	-0.735572952959405	-0.597740643563218	0.305919022983161	0.374605609572545	0	year of hunter-killed male death	2	9	1
0	-0.735572952959405	-0.597740643563218	0.305919022983161	0.374605609572545	1	year of hunter-killed male death	2	9	1
0	-0.735572952959405	-0.597740643563218	0.305919022983161	0.374605609572545	1	year of hunter-killed male death	2	9	1
0	-0.735572952959405	-0.597740643563218	0.305919022983161	0.374605609572545	0	year of hunter-killed male death	2	9	1
0	-0.735572952959405	-0.597740643563218	0.305919022983161	0.374605609572545	1	year of hunter-killed male death	2	9	1
0	-0.735572952959405	-0.597740643563218	0.305919022983161	0.374605609572545	1	year of hunter-killed male death	2	9	1
0	-0.735572952959405	-0.597740643563218	0.305919022983161	0.374605609572545	1	year of hunter-killed male death	2	9	1
0	-0.735572952959405	-0.597740643563218	0.305919022983161	0.499095747204587	0	1 year after	3	9	1
0	-0.735572952959405	-0.597740643563218	0.305919022983161	0.499095747204587	0	1 year after	3	9	1
0	-0.735572952959405	-0.597740643563218	0.305919022983161	0.620572166969238	0	2 years after	4	9	1
0	-0.735572952959405	-0.597740643563218	0.305919022983161	0.620572166969238	1	2 years after	4	9	1
0	-0.735572952959405	-0.597740643563218	0.305919022983161	0.620572166969238	1	2 years after	4	9	1
1	-0.735572952959405	-0.597740643563218	0.305919022983161	0.374605609572545	0	year of hunter-killed male death	2	9	1
1	-1.23956168367439	-0.597740643563218	0.767141879981453	0.479164534169723	0	2 years after	4	10	1
1	-1.23956168367439	-0.597740643563218	0.767141879981453	0.208390811966424	0	year of hunter-killed male death	2	10	1
1	-1.23956168367439	-0.597740643563218	0.767141879981453	0.479164534169723	0	2 years after	4	10	1
1	-1.23956168367439	-0.597740643563218	0.767141879981453	0.479164534169723	0	2 years after	4	10	1
1	-1.23956168367439	-0.597740643563218	0.767141879981453	0.340687332636215	0	1 year after	3	10	1
1	-1.23956168367439	-0.597740643563218	0.767141879981453	0.340687332636215	0	1 year after	3	10	1
1	-1.23956168367439	-0.597740643563218	0.767141879981453	0.340687332636215	0	1 year after	3	10	1
1	-1.23956168367439	-0.597740643563218	0.767141879981453	0.340687332636215	0	1 year after	3	10	1
1	-1.23956168367439	-0.597740643563218	0.767141879981453	0.340687332636215	0	1 year after	3	10	1
1	-1.23956168367439	-0.597740643563218	0.767141879981453	0.340687332636215	0	1 year after	3	10	1
0	-1.23956168367439	-0.597740643563218	0.767141879981453	0.340687332636215	0	1 year after	3	10	1
1	-1.23956168367439	-0.597740643563218	0.767141879981453	0.208390811966424	0	year of hunter-killed male death	2	10	1
1	-1.23956168367439	-0.597740643563218	0.767141879981453	0.479164534169723	0	2 years after	4	10	1
1	-1.23956168367439	-0.597740643563218	0.767141879981453	0.208390811966424	0	year of hunter-killed male death	2	10	1
0	-1.23956168367439	-0.597740643563218	0.767141879981453	0.479164534169723	1	2 years after	4	10	1
0	-1.23956168367439	-0.597740643563218	0.767141879981453	0.208390811966424	1	year of hunter-killed male death	2	10	1
1	-1.23956168367439	-0.597740643563218	0.767141879981453	0.208390811966424	0	year of hunter-killed male death	2	10	1
1	-1.23956168367439	-0.597740643563218	0.767141879981453	0.208390811966424	0	year of hunter-killed male death	2	10	1
1	-1.23956168367439	-0.597740643563218	0.767141879981453	0.208390811966424	0	year of hunter-killed male death	2	10	1
1	-1.23956168367439	-0.597740643563218	0.767141879981453	0.208390811966424	0	year of hunter-killed male death	2	10	1
0	-1.23956168367439	-0.597740643563218	0.767141879981453	0.479164534169723	0	2 years after	4	10	1
1	-1.23956168367439	-0.597740643563218	0.767141879981453	0.479164534169723	0	2 years after	4	10	1
1	-1.23956168367439	-0.597740643563218	0.767141879981453	0.479164534169723	0	2 years after	4	10	1
1	-1.23956168367439	-0.597740643563218	0.767141879981453	0.340687332636215	0	1 year after	3	10	1
1	-1.23956168367439	-0.597740643563218	0.767141879981453	0.208390811966424	0	year of hunter-killed male death	2	10	1
1	-1.23956168367439	-0.597740643563218	0.767141879981453	0.208390811966424	0	year of hunter-killed male death	2	10	1
1	-1.23956168367439	-0.597740643563218	0.767141879981453	0.479164534169723	0	2 years after	4	10	1
0	-1.23956168367439	-0.597740643563218	0.767141879981453	0.479164534169723	1	2 years after	4	10	1
1	-1.23956168367439	-0.597740643563218	0.767141879981453	0.340687332636215	0	1 year after	3	10	1
1	-1.23956168367439	-0.597740643563218	0.767141879981453	0.340687332636215	0	1 year after	3	10	1
0	-1.23956168367439	-0.597740643563218	0.767141879981453	0.208390811966424	0	year of hunter-killed male death	2	10	1
1	-1.23956168367439	-0.597740643563218	0.767141879981453	0.340687332636215	0	1 year after	3	10	1
1	-1.23956168367439	-0.597740643563218	0.767141879981453	0.340687332636215	0	1 year after	3	10	1
1	-1.23956168367439	-0.597740643563218	0.767141879981453	0.340687332636215	0	1 year after	3	10	1
1	-1.23956168367439	-0.597740643563218	0.767141879981453	0.340687332636215	0	1 year after	3	10	1
0	-1.23956168367439	-0.597740643563218	0.767141879981453	0.479164534169723	0	2 years after	4	10	1
1	-1.23956168367439	-0.597740643563218	0.767141879981453	0.208390811966424	0	year of hunter-killed male death	2	10	1
1	-1.23956168367439	-0.597740643563218	0.767141879981453	0.340687332636215	0	1 year after	3	10	1
1	-1.23956168367439	-0.597740643563218	0.767141879981453	0.208390811966424	0	year of hunter-killed male death	2	10	1
0	-1.23956168367439	-0.597740643563218	0.767141879981453	0.208390811966424	1	year of hunter-killed male death	2	10	1
0	-1.23956168367439	-0.597740643563218	0.767141879981453	0.208390811966424	1	year of hunter-killed male death	2	10	1
0	-1.23956168367439	-0.597740643563218	0.767141879981453	0.208390811966424	1	year of hunter-killed male death	2	10	1
1	-1.23956168367439	-0.597740643563218	0.767141879981453	0.208390811966424	0	year of hunter-killed male death	2	10	1
1	-1.23956168367439	-0.597740643563218	0.767141879981453	0.479164534169723	0	2 years after	4	10	1
1	-1.23956168367439	-0.597740643563218	0.767141879981453	0.479164534169723	0	2 years after	4	10	1
1	-1.23956168367439	-0.597740643563218	0.767141879981453	0.340687332636215	0	1 year after	3	10	1
1	-1.23956168367439	-0.597740643563218	0.767141879981453	0.340687332636215	0	1 year after	3	10	1
0	-1.23956168367439	-0.597740643563218	0.767141879981453	0.479164534169723	1	2 years after	4	10	1
0	-1.23956168367439	-0.597740643563218	0.767141879981453	0.479164534169723	1	2 years after	4	10	1
0	-1.23956168367439	-0.597740643563218	0.767141879981453	0.340687332636215	1	1 year after	3	10	1
0	-1.23956168367439	-0.597740643563218	0.767141879981453	0.479164534169723	0	2 years after	4	10	1
0	-1.23956168367439	-0.597740643563218	0.767141879981453	0.479164534169723	1	2 years after	4	10	1
1	-1.23956168367439	-0.597740643563218	0.767141879981453	0.340687332636215	0	1 year after	3	10	1
1	-1.23956168367439	-0.597740643563218	0.767141879981453	0.340687332636215	0	1 year after	3	10	1
1	-1.23956168367439	-0.597740643563218	0.767141879981453	0.340687332636215	0	1 year after	3	10	1
0	-1.23956168367439	-0.597740643563218	0.767141879981453	0.479164534169723	1	2 years after	4	10	1
0	-1.23956168367439	-0.597740643563218	0.767141879981453	0.479164534169723	1	2 years after	4	10	1
0	-1.23956168367439	-0.597740643563218	0.767141879981453	0.479164534169723	1	2 years after	4	10	1
0	-1.23956168367439	-0.597740643563218	0.767141879981453	0.479164534169723	1	2 years after	4	10	1
0	-1.23956168367439	-0.597740643563218	0.767141879981453	0.340687332636215	0	1 year after	3	10	1
0	-1.23956168367439	-0.597740643563218	0.767141879981453	0.340687332636215	1	1 year after	3	10	1
1	-1.23956168367439	-0.597740643563218	0.767141879981453	0.479164534169723	0	2 years after	4	10	1
0	-1.23956168367439	-0.597740643563218	0.767141879981453	0.340687332636215	1	1 year after	3	10	1
0	-1.23956168367439	-0.597740643563218	0.767141879981453	0.340687332636215	1	1 year after	3	10	1
0	-1.23956168367439	-0.597740643563218	0.767141879981453	0.479164534169723	1	2 years after	4	10	1
1	-0.735572952959405	-0.597740643563218	0.305919022983161	0.499095747204587	0	1 year after	3	9	1
1	-0.735572952959405	-0.597740643563218	0.305919022983161	0.499095747204587	0	1 year after	3	9	1
1	-0.735572952959405	-0.597740643563218	0.305919022983161	0.374605609572545	0	year of hunter-killed male death	2	9	1
1	-0.735572952959405	-0.597740643563218	0.305919022983161	0.374605609572545	0	year of hunter-killed male death	2	9	1
1	-0.735572952959405	-0.597740643563218	0.305919022983161	0.374605609572545	0	year of hunter-killed male death	2	9	1
1	-0.735572952959405	-0.597740643563218	0.305919022983161	0.374605609572545	0	year of hunter-killed male death	2	9	1
1	-0.735572952959405	-0.597740643563218	0.305919022983161	0.374605609572545	0	year of hunter-killed male death	2	9	1
1	-0.735572952959405	-0.597740643563218	0.305919022983161	0.374605609572545	0	year of hunter-killed male death	2	9	1
1	-0.735572952959405	-0.597740643563218	0.305919022983161	0.374605609572545	0	year of hunter-killed male death	2	9	1
1	-0.735572952959405	-0.597740643563218	0.305919022983161	0.374605609572545	1	year of hunter-killed male death	2	9	1
1	-0.735572952959405	-0.597740643563218	0.305919022983161	0.374605609572545	1	year of hunter-killed male death	2	9	1
1	-0.735572952959405	-0.597740643563218	0.305919022983161	0.374605609572545	1	year of hunter-killed male death	2	9	1
1	-0.735572952959405	-0.597740643563218	0.305919022983161	0.374605609572545	1	year of hunter-killed male death	2	9	1
1	-0.735572952959405	-0.597740643563218	0.305919022983161	0.374605609572545	1	year of hunter-killed male death	2	9	1
1	-0.735572952959405	-0.597740643563218	0.305919022983161	0.374605609572545	1	year of hunter-killed male death	2	9	1
1	-0.735572952959405	-0.597740643563218	0.305919022983161	0.499095747204587	0	1 year after	3	9	1
1	-0.735572952959405	-0.597740643563218	0.305919022983161	0.499095747204587	0	1 year after	3	9	1
0	-0.735572952959405	-0.597740643563218	0.305919022983161	0.374605609572545	0	year of hunter-killed male death	2	9	1
0	-0.735572952959405	-0.597740643563218	0.305919022983161	0.374605609572545	1	year of hunter-killed male death	2	9	1
0	-0.735572952959405	-0.597740643563218	0.305919022983161	0.374605609572545	0	year of hunter-killed male death	2	9	1
0	-0.735572952959405	-0.597740643563218	0.305919022983161	0.374605609572545	1	year of hunter-killed male death	2	9	1
0	-0.735572952959405	-0.597740643563218	0.305919022983161	0.374605609572545	0	year of hunter-killed male death	2	9	1
0	-0.735572952959405	-0.597740643563218	0.305919022983161	0.620572166969238	0	2 years after	4	9	1
0	-0.735572952959405	-0.597740643563218	0.305919022983161	0.620572166969238	1	2 years after	4	9	1
0	-0.735572952959405	-0.597740643563218	0.305919022983161	0.620572166969238	1	2 years after	4	9	1
1	-0.735572952959405	-0.597740643563218	0.305919022983161	0.620572166969238	0	2 years after	4	9	1
0	-0.735572952959405	-0.597740643563218	0.305919022983161	0.620572166969238	1	2 years after	4	9	1
0	-0.735572952959405	-0.597740643563218	0.305919022983161	0.620572166969238	1	2 years after	4	9	1
0	-0.735572952959405	-0.597740643563218	0.305919022983161	0.620572166969238	0	2 years after	4	9	1
1	-0.735572952959405	-0.597740643563218	0.305919022983161	0.374605609572545	0	year of hunter-killed male death	2	9	1
0	-0.735572952959405	-0.597740643563218	0.305919022983161	0.620572166969238	0	2 years after	4	9	1
1	-0.735572952959405	-0.597740643563218	0.305919022983161	0.374605609572545	0	year of hunter-killed male death	2	9	1
1	-0.735572952959405	-0.597740643563218	0.305919022983161	0.374605609572545	0	year of hunter-killed male death	2	9	1
1	-0.735572952959405	-0.597740643563218	0.305919022983161	0.374605609572545	0	year of hunter-killed male death	2	9	1
1	-0.735572952959405	-0.597740643563218	0.305919022983161	0.374605609572545	1	year of hunter-killed male death	2	9	1
1	-0.735572952959405	-0.597740643563218	0.305919022983161	0.499095747204587	0	1 year after	3	9	1
1	-0.735572952959405	-0.597740643563218	0.305919022983161	0.499095747204587	0	1 year after	3	9	1
1	-0.735572952959405	-0.597740643563218	0.305919022983161	0.499095747204587	0	1 year after	3	9	1
0	-0.735572952959405	-0.597740643563218	0.305919022983161	0.374605609572545	0	year of hunter-killed male death	2	9	1
0	-0.735572952959405	-0.597740643563218	0.305919022983161	0.374605609572545	1	year of hunter-killed male death	2	9	1
0	-0.735572952959405	-0.597740643563218	0.305919022983161	0.620572166969238	1	2 years after	4	9	1
0	-0.735572952959405	-0.597740643563218	0.305919022983161	0.620572166969238	1	2 years after	4	9	1
0	-0.735572952959405	-0.597740643563218	0.305919022983161	0.620572166969238	1	2 years after	4	9	1
0	-0.735572952959405	-0.597740643563218	0.305919022983161	0.620572166969238	0	2 years after	4	9	1
0	-0.735572952959405	-0.597740643563218	0.305919022983161	0.620572166969238	0	2 years after	4	9	1
0	-0.735572952959405	-0.597740643563218	0.305919022983161	0.374605609572545	1	year of hunter-killed male death	2	9	1
0	-0.735572952959405	-0.597740643563218	0.305919022983161	0.374605609572545	1	year of hunter-killed male death	2	9	1
0	-0.735572952959405	-0.597740643563218	0.305919022983161	0.374605609572545	1	year of hunter-killed male death	2	9	1
0	-0.735572952959405	-0.597740643563218	0.305919022983161	0.374605609572545	1	year of hunter-killed male death	2	9	1
0	-0.735572952959405	-0.597740643563218	0.305919022983161	0.374605609572545	1	year of hunter-killed male death	2	9	1
1	-0.735572952959405	-0.597740643563218	0.305919022983161	0.374605609572545	0	year of hunter-killed male death	2	9	1
1	-0.735572952959405	-0.597740643563218	0.305919022983161	0.374605609572545	0	year of hunter-killed male death	2	9	1
1	-0.735572952959405	-0.597740643563218	0.305919022983161	0.374605609572545	0	year of hunter-killed male death	2	9	1
0	-0.735572952959405	-0.597740643563218	0.305919022983161	0.374605609572545	0	year of hunter-killed male death	2	9	1
0	-0.735572952959405	-0.597740643563218	0.305919022983161	0.620572166969238	0	2 years after	4	9	1
0	-0.735572952959405	-0.597740643563218	0.305919022983161	0.374605609572545	0	year of hunter-killed male death	2	9	1
0	-0.735572952959405	-0.597740643563218	0.305919022983161	0.374605609572545	1	year of hunter-killed male death	2	9	1
0	-0.735572952959405	-0.597740643563218	0.305919022983161	0.374605609572545	0	year of hunter-killed male death	2	9	1
0	-0.735572952959405	-0.597740643563218	0.305919022983161	0.374605609572545	0	year of hunter-killed male death	2	9	1
0	-0.735572952959405	-0.597740643563218	0.305919022983161	0.374605609572545	1	year of hunter-killed male death	2	9	1
0	-0.735572952959405	-0.597740643563218	0.305919022983161	0.620572166969238	1	2 years after	4	9	1
0	-0.735572952959405	-0.597740643563218	0.305919022983161	0.374605609572545	1	year of hunter-killed male death	2	9	1
0	-0.735572952959405	-0.597740643563218	0.305919022983161	0.374605609572545	0	year of hunter-killed male death	2	9	1
0	-0.735572952959405	-0.597740643563218	0.305919022983161	0.374605609572545	1	year of hunter-killed male death	2	9	1
0	-0.735572952959405	-0.597740643563218	0.305919022983161	0.374605609572545	0	year of hunter-killed male death	2	9	1
1	-0.735572952959405	-0.597740643563218	0.305919022983161	0.374605609572545	0	year of hunter-killed male death	2	9	1
1	-0.735572952959405	-0.597740643563218	0.305919022983161	0.374605609572545	0	year of hunter-killed male death	2	9	1
1	-0.735572952959405	-0.597740643563218	0.305919022983161	0.374605609572545	0	year of hunter-killed male death	2	9	1
1	-0.735572952959405	-0.597740643563218	0.305919022983161	0.374605609572545	0	year of hunter-killed male death	2	9	1
1	-0.735572952959405	-0.597740643563218	0.305919022983161	0.374605609572545	0	year of hunter-killed male death	2	9	1
1	-0.735572952959405	-0.597740643563218	0.305919022983161	0.374605609572545	0	year of hunter-killed male death	2	9	1
1	-0.735572952959405	-0.597740643563218	0.305919022983161	0.374605609572545	0	year of hunter-killed male death	2	9	1
1	-0.735572952959405	-0.597740643563218	0.305919022983161	0.374605609572545	0	year of hunter-killed male death	2	9	1
1	-0.735572952959405	-0.597740643563218	0.305919022983161	0.374605609572545	1	year of hunter-killed male death	2	9	1
0	-0.735572952959405	-0.597740643563218	0.305919022983161	0.620572166969238	1	2 years after	4	9	1
0	-0.735572952959405	-0.597740643563218	0.305919022983161	0.374605609572545	0	year of hunter-killed male death	2	9	1
1	-0.735572952959405	-0.597740643563218	0.305919022983161	0.374605609572545	0	year of hunter-killed male death	2	9	1
1	-0.735572952959405	-0.597740643563218	0.305919022983161	0.374605609572545	0	year of hunter-killed male death	2	9	1
0	-0.735572952959405	-0.597740643563218	0.305919022983161	0.374605609572545	1	year of hunter-killed male death	2	9	1
0	-0.735572952959405	-0.597740643563218	0.305919022983161	0.620572166969238	1	2 years after	4	9	1
0	-0.735572952959405	-0.597740643563218	0.305919022983161	0.620572166969238	1	2 years after	4	9	1
0	-0.735572952959405	-0.597740643563218	0.305919022983161	0.620572166969238	1	2 years after	4	9	1
0	-0.735572952959405	-0.597740643563218	0.305919022983161	0.499095747204587	1	1 year after	3	9	1
0	-0.735572952959405	-0.597740643563218	0.305919022983161	0.620572166969238	1	2 years after	4	9	1
0	-0.735572952959405	-0.597740643563218	0.305919022983161	0.620572166969238	1	2 years after	4	9	1
0	-0.735572952959405	-0.597740643563218	0.305919022983161	0.620572166969238	0	2 years after	4	9	1
0	-0.735572952959405	-0.597740643563218	0.305919022983161	0.620572166969238	1	2 years after	4	9	1
0	-0.735572952959405	-0.597740643563218	0.305919022983161	0.620572166969238	1	2 years after	4	9	1
0	-0.735572952959405	-0.597740643563218	0.305919022983161	0.499095747204587	0	1 year after	3	9	1
0	-0.735572952959405	-0.597740643563218	0.305919022983161	0.499095747204587	1	1 year after	3	9	1
0	-0.735572952959405	-0.597740643563218	0.305919022983161	0.499095747204587	1	1 year after	3	9	1
0	-0.735572952959405	-0.597740643563218	0.305919022983161	0.499095747204587	1	1 year after	3	9	1
0	-0.735572952959405	-0.597740643563218	0.305919022983161	0.499095747204587	1	1 year after	3	9	1
0	-0.735572952959405	-0.597740643563218	0.305919022983161	0.499095747204587	0	1 year after	3	9	1
0	-0.735572952959405	-0.597740643563218	0.305919022983161	0.499095747204587	1	1 year after	3	9	1
1	-0.735572952959405	-0.597740643563218	0.305919022983161	0.620572166969238	0	2 years after	4	9	1
1	-0.735572952959405	-0.597740643563218	0.305919022983161	0.620572166969238	0	2 years after	4	9	1
1	-0.735572952959405	-0.597740643563218	0.305919022983161	0.620572166969238	1	2 years after	4	9	1
1	-0.735572952959405	-0.597740643563218	0.305919022983161	0.620572166969238	0	2 years after	4	9	1
1	-0.735572952959405	-0.597740643563218	0.305919022983161	0.374605609572545	0	year of hunter-killed male death	2	9	1
1	-0.735572952959405	-0.597740643563218	0.305919022983161	0.620572166969238	0	2 years after	4	9	1
1	-0.735572952959405	-0.597740643563218	0.305919022983161	0.374605609572545	0	year of hunter-killed male death	2	9	1
1	-0.735572952959405	-0.597740643563218	0.305919022983161	0.374605609572545	0	year of hunter-killed male death	2	9	1
1	-0.735572952959405	-0.597740643563218	0.305919022983161	0.374605609572545	0	year of hunter-killed male death	2	9	1
1	-0.735572952959405	-0.597740643563218	0.305919022983161	0.374605609572545	0	year of hunter-killed male death	2	9	1
1	-0.735572952959405	-0.597740643563218	0.305919022983161	0.374605609572545	0	year of hunter-killed male death	2	9	1
1	-0.735572952959405	-0.597740643563218	0.305919022983161	0.374605609572545	0	year of hunter-killed male death	2	9	1
0	-0.735572952959405	-0.597740643563218	0.305919022983161	0.374605609572545	0	year of hunter-killed male death	2	9	1
0	-0.735572952959405	-0.597740643563218	0.305919022983161	0.374605609572545	0	year of hunter-killed male death	2	9	1
0	-0.735572952959405	-0.597740643563218	0.305919022983161	0.374605609572545	1	year of hunter-killed male death	2	9	1
0	-0.735572952959405	-0.597740643563218	0.305919022983161	0.374605609572545	0	year of hunter-killed male death	2	9	1
0	-0.735572952959405	-0.597740643563218	0.305919022983161	0.374605609572545	0	year of hunter-killed male death	2	9	1
0	-0.735572952959405	-0.597740643563218	0.305919022983161	0.374605609572545	0	year of hunter-killed male death	2	9	1
1	-0.735572952959405	-0.597740643563218	0.305919022983161	0.374605609572545	0	year of hunter-killed male death	2	9	1
1	-0.735572952959405	-0.597740643563218	0.305919022983161	0.499095747204587	0	1 year after	3	9	1
0	-0.735572952959405	-0.597740643563218	0.305919022983161	0.374605609572545	0	year of hunter-killed male death	2	9	1
0	-0.735572952959405	-0.597740643563218	0.305919022983161	0.374605609572545	0	year of hunter-killed male death	2	9	1
0	1.61637445704384	-0.250915117155483	-0.616526691013423	1.24466882328857	0	2 years after	-3	5	1
1	-0.735572952959405	-0.597740643563218	0.305919022983161	0.499095747204587	0	1 year after	3	9	1
1	-0.735572952959405	-0.597740643563218	0.305919022983161	0.499095747204587	0	1 year after	3	9	1
0	-0.735572952959405	-0.597740643563218	0.305919022983161	0.374605609572545	0	year of hunter-killed male death	2	9	1
0	-0.735572952959405	-0.597740643563218	0.305919022983161	0.374605609572545	0	year of hunter-killed male death	2	9	1
0	-0.735572952959405	-0.597740643563218	0.305919022983161	0.374605609572545	1	year of hunter-killed male death	2	9	1
1	-0.735572952959405	-0.597740643563218	0.305919022983161	0.374605609572545	0	year of hunter-killed male death	2	9	1
1	-0.735572952959405	-0.597740643563218	0.305919022983161	0.374605609572545	0	year of hunter-killed male death	2	9	1
1	-0.735572952959405	-0.597740643563218	0.305919022983161	0.374605609572545	0	year of hunter-killed male death	2	9	1
0	-0.735572952959405	-0.597740643563218	0.305919022983161	0.499095747204587	1	1 year after	3	9	1
1	-0.735572952959405	-0.597740643563218	0.305919022983161	0.374605609572545	0	year of hunter-killed male death	2	9	1
1	-0.735572952959405	-0.597740643563218	0.305919022983161	0.374605609572545	0	year of hunter-killed male death	2	9	1
0	-0.735572952959405	-0.597740643563218	0.305919022983161	0.499095747204587	1	1 year after	3	9	1
0	-0.735572952959405	-0.597740643563218	0.305919022983161	0.499095747204587	1	1 year after	3	9	1
0	-0.735572952959405	-0.597740643563218	0.305919022983161	0.499095747204587	1	1 year after	3	9	1
0	-0.735572952959405	-0.597740643563218	0.305919022983161	0.499095747204587	1	1 year after	3	9	1
1	-0.735572952959405	-0.597740643563218	0.305919022983161	0.374605609572545	1	year of hunter-killed male death	2	9	1
0	-0.735572952959405	-0.597740643563218	0.305919022983161	0.374605609572545	1	year of hunter-killed male death	2	9	1
0	-0.735572952959405	-0.597740643563218	0.305919022983161	0.374605609572545	0	year of hunter-killed male death	2	9	1
1	-0.735572952959405	-0.597740643563218	0.305919022983161	0.374605609572545	0	year of hunter-killed male death	2	9	1
0	-0.735572952959405	-0.597740643563218	0.305919022983161	0.374605609572545	0	year of hunter-killed male death	2	9	1
1	-0.735572952959405	-0.597740643563218	0.305919022983161	0.374605609572545	0	year of hunter-killed male death	2	9	1
1	-0.735572952959405	-0.597740643563218	0.305919022983161	0.374605609572545	0	year of hunter-killed male death	2	9	1
1	-0.735572952959405	-0.597740643563218	0.305919022983161	0.374605609572545	0	year of hunter-killed male death	2	9	1
1	-0.735572952959405	-0.597740643563218	0.305919022983161	0.374605609572545	0	year of hunter-killed male death	2	9	1
1	-0.735572952959405	-0.597740643563218	0.305919022983161	0.374605609572545	0	year of hunter-killed male death	2	9	1
1	-0.735572952959405	-0.597740643563218	0.305919022983161	0.374605609572545	0	year of hunter-killed male death	2	9	1
1	-0.735572952959405	-0.597740643563218	0.305919022983161	0.374605609572545	0	year of hunter-killed male death	2	9	1
1	-0.735572952959405	-0.597740643563218	0.305919022983161	0.374605609572545	0	year of hunter-killed male death	2	9	1
0	-0.735572952959405	-0.597740643563218	0.305919022983161	0.620572166969238	1	2 years after	4	9	1
1	-0.735572952959405	-0.597740643563218	0.305919022983161	0.499095747204587	0	1 year after	3	9	1
1	1.61637445704384	-0.250915117155483	-0.616526691013423	1.15562530150348	0	1 year after	4	5	1
1	1.61637445704384	-0.250915117155483	-0.616526691013423	1.15562530150348	0	1 year after	4	5	1
1	-0.735572952959405	-0.597740643563218	0.305919022983161	0.499095747204587	1	1 year after	3	9	1
1	-0.735572952959405	-0.597740643563218	0.305919022983161	0.499095747204587	1	1 year after	3	9	1
1	-0.735572952959405	-0.597740643563218	0.305919022983161	0.620572166969238	0	2 years after	4	9	1
1	-0.735572952959405	-0.597740643563218	0.305919022983161	0.499095747204587	1	1 year after	3	9	1
0	-0.735572952959405	-0.597740643563218	0.305919022983161	0.374605609572545	0	year of hunter-killed male death	2	9	1
0	-0.735572952959405	-0.597740643563218	0.305919022983161	0.499095747204587	1	1 year after	3	9	1
1	-0.735572952959405	-0.597740643563218	0.305919022983161	0.620572166969238	0	2 years after	4	9	1
1	-0.735572952959405	-0.597740643563218	0.305919022983161	0.620572166969238	0	2 years after	4	9	1
1	-0.735572952959405	-0.597740643563218	0.305919022983161	0.620572166969238	0	2 years after	4	9	1
1	-0.735572952959405	-0.597740643563218	0.305919022983161	0.620572166969238	0	2 years after	4	9	1
0	-0.735572952959405	-0.597740643563218	0.305919022983161	0.499095747204587	0	1 year after	3	9	1
1	-0.735572952959405	-0.597740643563218	0.305919022983161	0.499095747204587	0	1 year after	3	9	1
1	-0.735572952959405	-0.597740643563218	0.305919022983161	0.374605609572545	0	year of hunter-killed male death	2	9	1
0	-0.735572952959405	-0.597740643563218	0.305919022983161	0.499095747204587	0	1 year after	3	9	1
0	-0.735572952959405	-0.597740643563218	0.305919022983161	0.499095747204587	1	1 year after	3	9	1
1	-0.735572952959405	-0.597740643563218	0.305919022983161	0.620572166969238	0	2 years after	4	9	1
0	-0.735572952959405	-0.597740643563218	0.305919022983161	0.499095747204587	1	1 year after	3	9	1
1	-0.735572952959405	-0.597740643563218	0.305919022983161	0.620572166969238	0	2 years after	4	9	1
1	-0.735572952959405	-0.597740643563218	0.305919022983161	0.620572166969238	0	2 years after	4	9	1
0	1.61637445704384	-0.250915117155483	-0.616526691013423	1.15562530150348	1	1 year after	4	5	1
0	1.61637445704384	-0.250915117155483	-0.616526691013423	1.15562530150348	1	1 year after	4	5	1
0	1.61637445704384	-0.250915117155483	-0.616526691013423	1.15562530150348	0	1 year after	4	5	1
0	1.61637445704384	-0.250915117155483	-0.616526691013423	1.15562530150348	0	1 year after	4	5	1
0	1.61637445704384	-0.250915117155483	-0.616526691013423	1.15562530150348	0	1 year after	4	5	1
0	1.61637445704384	-0.250915117155483	-0.616526691013423	1.15562530150348	0	1 year after	4	5	1
0	1.61637445704384	-0.250915117155483	-0.616526691013423	1.24466882328857	1	2 years after	-3	5	1
0	1.61637445704384	-0.250915117155483	-0.616526691013423	1.24466882328857	0	2 years after	-3	5	1
0	1.61637445704384	-0.250915117155483	-0.616526691013423	1.24466882328857	0	2 years after	-3	5	1
0	1.61637445704384	-0.250915117155483	-0.616526691013423	1.24466882328857	1	2 years after	-3	5	1
0	1.61637445704384	-0.250915117155483	-0.616526691013423	1.24466882328857	0	2 years after	-3	5	1
0	1.61637445704384	-0.250915117155483	-0.616526691013423	1.24466882328857	1	2 years after	-3	5	1
0	1.61637445704384	-0.250915117155483	-0.616526691013423	1.24466882328857	0	2 years after	-3	5	1
0	1.61637445704384	-0.250915117155483	-0.616526691013423	1.24466882328857	0	2 years after	-3	5	1
0	1.61637445704384	-0.250915117155483	-0.616526691013423	1.24466882328857	0	2 years after	-3	5	1
0	1.61637445704384	-0.250915117155483	-0.616526691013423	1.24466882328857	0	2 years after	-3	5	1
0	1.61637445704384	-0.250915117155483	-0.616526691013423	1.24466882328857	0	2 years after	-3	5	1
0	1.61637445704384	-0.250915117155483	-0.616526691013423	1.24466882328857	0	2 years after	-3	5	1
1	1.61637445704384	-0.250915117155483	-0.616526691013423	1.24466882328857	0	2 years after	-3	5	1
0	1.61637445704384	-0.250915117155483	-0.616526691013423	1.24466882328857	1	2 years after	-3	5	1
0	1.61637445704384	-0.250915117155483	-0.616526691013423	1.24466882328857	0	2 years after	-3	5	1
0	1.61637445704384	-0.250915117155483	-0.616526691013423	1.24466882328857	0	2 years after	-3	5	1
1	1.61637445704384	-0.250915117155483	-0.616526691013423	1.24466882328857	0	2 years after	-3	5	1
1	1.61637445704384	-0.250915117155483	-0.616526691013423	1.24466882328857	0	2 years after	-3	5	1
1	1.61637445704384	-0.250915117155483	-0.616526691013423	1.24466882328857	0	2 years after	-3	5	1
1	1.61637445704384	-0.250915117155483	-0.616526691013423	1.24466882328857	0	2 years after	-3	5	1
1	1.61637445704384	-0.250915117155483	-0.616526691013423	1.15562530150348	0	1 year after	4	5	1
1	1.61637445704384	-0.250915117155483	-0.616526691013423	1.15562530150348	0	1 year after	4	5	1
1	1.61637445704384	-0.250915117155483	-0.616526691013423	1.15562530150348	0	1 year after	4	5	1
1	1.61637445704384	-0.250915117155483	-0.616526691013423	1.15562530150348	0	1 year after	4	5	1
1	1.61637445704384	-0.250915117155483	-0.616526691013423	1.15562530150348	0	1 year after	4	5	1
1	1.61637445704384	-0.250915117155483	-0.616526691013423	1.15562530150348	0	1 year after	4	5	1
1	1.61637445704384	-0.250915117155483	-0.616526691013423	1.15562530150348	0	1 year after	4	5	1
1	1.61637445704384	-0.250915117155483	-0.616526691013423	1.15562530150348	0	1 year after	4	5	1
1	1.61637445704384	-0.250915117155483	-0.616526691013423	1.15562530150348	0	1 year after	4	5	1
1	1.61637445704384	-0.250915117155483	-0.616526691013423	1.15562530150348	0	1 year after	4	5	1
1	1.61637445704384	-0.250915117155483	-0.616526691013423	1.15562530150348	0	1 year after	4	5	1
1	1.61637445704384	-0.250915117155483	-0.616526691013423	1.15562530150348	0	1 year after	4	5	1
1	1.61637445704384	-0.250915117155483	-0.616526691013423	1.15562530150348	0	1 year after	4	5	1
1	1.61637445704384	-0.250915117155483	-0.616526691013423	1.05050577844678	0	year of hunter-killed male death	3	5	1
1	1.61637445704384	-0.250915117155483	-0.616526691013423	1.05050577844678	0	year of hunter-killed male death	3	5	1
1	1.61637445704384	-0.250915117155483	-0.616526691013423	1.05050577844678	0	year of hunter-killed male death	3	5	1
1	1.61637445704384	-0.250915117155483	-0.616526691013423	1.05050577844678	0	year of hunter-killed male death	3	5	1
1	1.61637445704384	-0.250915117155483	-0.616526691013423	1.05050577844678	0	year of hunter-killed male death	3	5	1
1	1.61637445704384	-0.250915117155483	-0.616526691013423	1.05050577844678	0	year of hunter-killed male death	3	5	1
1	1.61637445704384	-0.250915117155483	-0.616526691013423	1.05050577844678	0	year of hunter-killed male death	3	5	1
1	1.61637445704384	-0.250915117155483	-0.616526691013423	1.05050577844678	0	year of hunter-killed male death	3	5	1
1	1.61637445704384	-0.250915117155483	-0.616526691013423	1.05050577844678	0	year of hunter-killed male death	3	5	1
1	1.61637445704384	-0.250915117155483	-0.616526691013423	1.15562530150348	0	1 year after	4	5	1
1	1.61637445704384	-0.250915117155483	-0.616526691013423	1.15562530150348	0	1 year after	4	5	1
1	1.61637445704384	-0.250915117155483	-0.616526691013423	1.15562530150348	0	1 year after	4	5	1
1	1.61637445704384	-0.250915117155483	-0.616526691013423	1.15562530150348	0	1 year after	4	5	1
1	1.61637445704384	-0.250915117155483	-0.616526691013423	1.15562530150348	0	1 year after	4	5	1
1	1.61637445704384	-0.250915117155483	-0.616526691013423	1.15562530150348	0	1 year after	4	5	1
1	1.61637445704384	-0.250915117155483	-0.616526691013423	1.15562530150348	0	1 year after	4	5	1
1	1.61637445704384	-0.250915117155483	-0.616526691013423	1.15562530150348	0	1 year after	4	5	1
1	1.61637445704384	-0.250915117155483	-0.616526691013423	1.15562530150348	0	1 year after	4	5	1
1	1.61637445704384	-0.250915117155483	-0.616526691013423	1.15562530150348	0	1 year after	4	5	1
1	1.61637445704384	-0.250915117155483	-0.616526691013423	1.15562530150348	0	1 year after	4	5	1
1	1.61637445704384	-0.250915117155483	-0.616526691013423	1.15562530150348	0	1 year after	4	5	1
1	1.61637445704384	-0.250915117155483	-0.616526691013423	1.15562530150348	0	1 year after	4	5	1
1	1.61637445704384	-0.250915117155483	-0.616526691013423	1.15562530150348	0	1 year after	4	5	1
1	1.61637445704384	-0.250915117155483	-0.616526691013423	1.15562530150348	0	1 year after	4	5	1
1	1.61637445704384	-0.250915117155483	-0.616526691013423	1.15562530150348	0	1 year after	4	5	1
1	-0.735572952959405	-0.597740643563218	0.305919022983161	0.499095747204587	0	1 year after	3	9	1
0	-0.735572952959405	-0.597740643563218	0.305919022983161	0.374605609572545	0	year of hunter-killed male death	2	9	1
0	-0.735572952959405	-0.597740643563218	0.305919022983161	0.499095747204587	0	1 year after	3	9	1
0	-0.735572952959405	-0.597740643563218	0.305919022983161	0.620572166969238	1	2 years after	4	9	1
0	-0.735572952959405	-0.597740643563218	0.305919022983161	0.620572166969238	0	2 years after	4	9	1
1	-0.735572952959405	-0.597740643563218	0.305919022983161	0.499095747204587	0	1 year after	3	9	1
1	-0.735572952959405	-0.597740643563218	0.305919022983161	0.499095747204587	0	1 year after	3	9	1
1	-0.735572952959405	-0.597740643563218	0.305919022983161	0.499095747204587	0	1 year after	3	9	1
1	-0.735572952959405	-0.597740643563218	0.305919022983161	0.499095747204587	0	1 year after	3	9	1
0	-0.735572952959405	-0.597740643563218	0.305919022983161	0.499095747204587	1	1 year after	3	9	1
1	-0.735572952959405	-0.597740643563218	0.305919022983161	0.499095747204587	0	1 year after	3	9	1
1	-0.735572952959405	-0.597740643563218	0.305919022983161	0.374605609572545	0	year of hunter-killed male death	2	9	1
1	-0.735572952959405	-0.597740643563218	0.305919022983161	0.620572166969238	0	2 years after	4	9	1
1	-0.735572952959405	-0.597740643563218	0.305919022983161	0.499095747204587	0	1 year after	3	9	1
1	-0.735572952959405	-0.597740643563218	0.305919022983161	0.499095747204587	0	1 year after	3	9	1
1	-0.735572952959405	-0.597740643563218	0.305919022983161	0.499095747204587	0	1 year after	3	9	1
1	-0.735572952959405	-0.597740643563218	0.305919022983161	0.620572166969238	0	2 years after	4	9	1
1	-0.735572952959405	-0.597740643563218	0.305919022983161	0.620572166969238	0	2 years after	4	9	1
1	-0.735572952959405	-0.597740643563218	0.305919022983161	0.620572166969238	0	2 years after	4	9	1
1	-0.735572952959405	-0.597740643563218	0.305919022983161	0.620572166969238	0	2 years after	4	9	1
1	-0.735572952959405	-0.597740643563218	0.305919022983161	0.620572166969238	0	2 years after	4	9	1
1	-0.735572952959405	-0.597740643563218	0.305919022983161	0.620572166969238	0	2 years after	4	9	1
1	-0.735572952959405	-0.597740643563218	0.305919022983161	0.499095747204587	0	1 year after	3	9	1
0	-0.735572952959405	-0.597740643563218	0.305919022983161	0.499095747204587	0	1 year after	3	9	1
1	-0.735572952959405	-0.597740643563218	0.305919022983161	0.620572166969238	0	2 years after	4	9	1
1	-0.735572952959405	-0.597740643563218	0.305919022983161	0.620572166969238	0	2 years after	4	9	1
1	-0.735572952959405	-0.597740643563218	0.305919022983161	0.499095747204587	0	1 year after	3	9	1
1	-0.735572952959405	-0.597740643563218	0.305919022983161	0.499095747204587	0	1 year after	3	9	1
1	-0.735572952959405	-0.597740643563218	0.305919022983161	0.620572166969238	0	2 years after	4	9	1
0	-0.735572952959405	-0.597740643563218	0.305919022983161	0.620572166969238	0	2 years after	4	9	1
0	-0.735572952959405	-0.597740643563218	0.305919022983161	0.620572166969238	1	2 years after	4	9	1
0	-0.735572952959405	-0.597740643563218	0.305919022983161	0.620572166969238	1	2 years after	4	9	1
0	-0.735572952959405	-0.597740643563218	0.305919022983161	0.620572166969238	1	2 years after	4	9	1
1	-0.735572952959405	-0.597740643563218	0.305919022983161	0.499095747204587	0	1 year after	3	9	1
1	-0.735572952959405	-0.597740643563218	0.305919022983161	0.499095747204587	0	1 year after	3	9	1
1	-0.735572952959405	-0.597740643563218	0.305919022983161	0.499095747204587	0	1 year after	3	9	1
1	-0.735572952959405	-0.597740643563218	0.305919022983161	0.499095747204587	0	1 year after	3	9	1
1	-0.735572952959405	-0.597740643563218	0.305919022983161	0.620572166969238	0	2 years after	4	9	1
1	-0.735572952959405	-0.597740643563218	0.305919022983161	0.499095747204587	0	1 year after	3	9	1
1	-0.735572952959405	-0.597740643563218	0.305919022983161	0.620572166969238	1	2 years after	4	9	1
1	-0.735572952959405	-0.597740643563218	0.305919022983161	0.499095747204587	0	1 year after	3	9	1
1	-0.735572952959405	-0.597740643563218	0.305919022983161	0.374605609572545	0	year of hunter-killed male death	2	9	1
1	-0.735572952959405	-0.597740643563218	0.305919022983161	0.374605609572545	0	year of hunter-killed male death	2	9	1
1	-0.735572952959405	-0.597740643563218	0.305919022983161	0.499095747204587	0	1 year after	3	9	1
1	-0.735572952959405	-0.597740643563218	0.305919022983161	0.620572166969238	0	2 years after	4	9	1
1	-0.735572952959405	-0.597740643563218	0.305919022983161	0.620572166969238	0	2 years after	4	9	1
1	-0.735572952959405	-0.597740643563218	0.305919022983161	0.620572166969238	0	2 years after	4	9	1
1	-0.735572952959405	-0.597740643563218	0.305919022983161	0.620572166969238	0	2 years after	4	9	1
1	-0.735572952959405	-0.597740643563218	0.305919022983161	0.499095747204587	0	1 year after	3	9	1
1	-0.735572952959405	-0.597740643563218	0.305919022983161	0.620572166969238	0	2 years after	4	9	1
0	-0.735572952959405	-0.597740643563218	0.305919022983161	0.620572166969238	0	2 years after	4	9	1
0	-0.735572952959405	-0.597740643563218	0.305919022983161	0.620572166969238	1	2 years after	4	9	1
1	-0.735572952959405	-0.597740643563218	0.305919022983161	0.499095747204587	0	1 year after	3	9	1
0	-0.735572952959405	-0.597740643563218	0.305919022983161	0.499095747204587	0	1 year after	3	9	1
0	-0.735572952959405	-0.597740643563218	0.305919022983161	0.499095747204587	1	1 year after	3	9	1
0	-0.735572952959405	-0.597740643563218	0.305919022983161	0.499095747204587	1	1 year after	3	9	1
1	-0.735572952959405	-0.597740643563218	0.305919022983161	0.620572166969238	0	2 years after	4	9	1
0	-0.735572952959405	-0.597740643563218	0.305919022983161	0.499095747204587	1	1 year after	3	9	1
1	-0.735572952959405	-0.597740643563218	0.305919022983161	0.620572166969238	0	2 years after	4	9	1
1	-0.735572952959405	-0.597740643563218	0.305919022983161	0.620572166969238	0	2 years after	4	9	1
1	-0.735572952959405	-0.597740643563218	0.305919022983161	0.620572166969238	0	2 years after	4	9	1
0	-0.735572952959405	-0.597740643563218	0.305919022983161	0.499095747204587	1	1 year after	3	9	1
0	-0.735572952959405	-0.597740643563218	0.305919022983161	0.499095747204587	1	1 year after	3	9	1
1	-0.735572952959405	-0.597740643563218	0.305919022983161	0.620572166969238	0	2 years after	4	9	1
1	-0.735572952959405	-0.597740643563218	0.305919022983161	0.620572166969238	0	2 years after	4	9	1
1	-0.735572952959405	-0.597740643563218	0.305919022983161	0.620572166969238	0	2 years after	4	9	1
1	-0.735572952959405	-0.597740643563218	0.305919022983161	0.620572166969238	0	2 years after	4	9	1
1	-0.735572952959405	-0.597740643563218	0.305919022983161	0.620572166969238	0	2 years after	4	9	1
1	-0.735572952959405	-0.597740643563218	0.305919022983161	0.620572166969238	0	2 years after	4	9	1
1	-0.735572952959405	-0.597740643563218	0.305919022983161	0.620572166969238	0	2 years after	4	9	1
1	-0.735572952959405	-0.597740643563218	0.305919022983161	0.620572166969238	0	2 years after	4	9	1
1	-0.735572952959405	-0.597740643563218	0.305919022983161	0.499095747204587	0	1 year after	3	9	1
0	-0.735572952959405	-0.597740643563218	0.305919022983161	0.499095747204587	0	1 year after	3	9	1
0	-0.735572952959405	-0.597740643563218	0.305919022983161	0.499095747204587	1	1 year after	3	9	1
0	-0.735572952959405	-0.597740643563218	0.305919022983161	0.620572166969238	1	2 years after	4	9	1
1	-0.735572952959405	-0.597740643563218	0.305919022983161	0.620572166969238	0	2 years after	4	9	1
1	-0.735572952959405	-0.597740643563218	0.305919022983161	0.499095747204587	0	1 year after	3	9	1
0	-0.735572952959405	-0.597740643563218	0.305919022983161	0.499095747204587	0	1 year after	3	9	1
1	-0.735572952959405	-0.597740643563218	0.305919022983161	0.620572166969238	0	2 years after	4	9	1
0	-0.735572952959405	-0.597740643563218	0.305919022983161	0.499095747204587	1	1 year after	3	9	1
0	-0.735572952959405	-0.597740643563218	0.305919022983161	0.499095747204587	1	1 year after	3	9	1
0	-0.735572952959405	-0.597740643563218	0.305919022983161	0.620572166969238	0	2 years after	4	9	1
0	-0.735572952959405	-0.597740643563218	0.305919022983161	0.620572166969238	1	2 years after	4	9	1
1	-0.735572952959405	-0.597740643563218	0.305919022983161	0.620572166969238	0	2 years after	4	9	1
0	-0.735572952959405	-0.597740643563218	0.305919022983161	0.499095747204587	1	1 year after	3	9	1
0	-0.735572952959405	-0.597740643563218	0.305919022983161	0.499095747204587	1	1 year after	3	9	1
1	-0.735572952959405	-0.597740643563218	0.305919022983161	0.620572166969238	1	2 years after	4	9	1
1	-0.735572952959405	-0.597740643563218	0.305919022983161	0.620572166969238	0	2 years after	4	9	1
0	-0.735572952959405	-0.597740643563218	0.305919022983161	0.620572166969238	1	2 years after	4	9	1
1	-0.735572952959405	-0.597740643563218	0.305919022983161	0.499095747204587	0	1 year after	3	9	1
1	-0.735572952959405	-0.597740643563218	0.305919022983161	0.499095747204587	0	1 year after	3	9	1
1	-0.735572952959405	-0.597740643563218	0.305919022983161	0.499095747204587	0	1 year after	3	9	1
0	-0.735572952959405	-0.597740643563218	0.305919022983161	0.620572166969238	0	2 years after	4	9	1
1	-0.735572952959405	-0.597740643563218	0.305919022983161	0.620572166969238	0	2 years after	4	9	1
0	-0.735572952959405	-0.597740643563218	0.305919022983161	0.499095747204587	1	1 year after	3	9	1
0	-0.735572952959405	-0.597740643563218	0.305919022983161	0.499095747204587	1	1 year after	3	9	1
0	-0.735572952959405	-0.597740643563218	0.305919022983161	0.499095747204587	1	1 year after	3	9	1
1	-0.735572952959405	-0.597740643563218	0.305919022983161	0.620572166969238	0	2 years after	4	9	1
1	-0.735572952959405	-0.597740643563218	0.305919022983161	0.620572166969238	0	2 years after	4	9	1
1	-0.735572952959405	-0.597740643563218	0.305919022983161	0.620572166969238	0	2 years after	4	9	1
1	-0.735572952959405	-0.597740643563218	0.305919022983161	0.499095747204587	0	1 year after	3	9	1
1	-0.735572952959405	-0.597740643563218	0.305919022983161	0.620572166969238	0	2 years after	4	9	1
[truncated: 36,267 more rows]
